# Supplementary material for: Performance of diagnostic tests for Trypanosoma brucei brucei in experimentally infected pigs
Source: PLoS Negl Trop Dis. 2023 Nov 9;17(11):e0011730. doi: 10.1371/journal.pntd.0011730 (PMC10662723; doi:10.1371/journal.pntd.0011730)
Supplement: S1 Table — Raw data for buffy coat test. Columns header: Index (index line), Date: date of sampling; Pig: pig identifier; Group: group C for the control group, I for infected group; Result1: result of the BCT test 0 for negative, 1 for positive; DPI: Date Post-Infection; Phase: pre_inf for before infection; inf for from infection; Status: healthy or infected status of pigs; PA.ml: log10 of parasitemia in trypanosomes/ml. (CSV) [file pntd.0011730.s001.csv]

Index	Date	Pig	Group	Result1	DPI	Phase	Status	PA.ml
1	02/06/2020	Pig1	I	0	0	inf	healthy	0
2	02/06/2020	Pig2	I	0	0	inf	healthy	0
3	02/06/2020	Pig4	I	0	0	inf	healthy	0
4	02/06/2020	Pig5	C	0	0	inf	healthy	0
5	02/06/2020	Pig10	I	0	0	inf	healthy	0
6	02/06/2020	Pig11	I	0	0	inf	healthy	0
7	02/06/2020	Pig12	I	0	0	inf	healthy	0
8	02/06/2020	Pig15	C	0	0	inf	healthy	0
9	02/06/2020	Pig16	I	0	0	inf	healthy	0
10	02/06/2020	Pig17	C	0	0	inf	healthy	0
11	02/06/2020	Pig21	C	0	0	inf	healthy	0
12	02/06/2020	Pig23	I	0	0	inf	healthy	0
13	09/06/2020	Pig1	I	0	7	inf	infected	0
14	09/06/2020	Pig2	I	0	7	inf	infected	0
15	09/06/2020	Pig4	I	0	7	inf	infected	0
16	09/06/2020	Pig5	C	0	7	inf	healthy	0
17	09/06/2020	Pig10	I	0	7	inf	infected	0
18	09/06/2020	Pig11	I	0	7	inf	infected	0
19	09/06/2020	Pig12	I	0	7	inf	infected	0
20	09/06/2020	Pig15	C	0	7	inf	healthy	0
21	09/06/2020	Pig16	I	0	7	inf	infected	0
22	09/06/2020	Pig17	C	0	7	inf	healthy	0
23	09/06/2020	Pig21	C	0	7	inf	healthy	0
24	09/06/2020	Pig23	I	0	7	inf	infected	0
25	12/06/2020	Pig1	I	1	10	inf	infected	5.4
26	12/06/2020	Pig2	I	1	10	inf	infected	6.9
27	12/06/2020	Pig4	I	1	10	inf	infected	7.8
28	12/06/2020	Pig5	C	0	10	inf	healthy	0
29	12/06/2020	Pig10	I	0	10	inf	infected	0
30	12/06/2020	Pig11	I	0	10	inf	infected	0
31	12/06/2020	Pig12	I	1	10	inf	infected	8.1
32	12/06/2020	Pig15	C	0	10	inf	healthy	0
33	12/06/2020	Pig16	I	1	10	inf	infected	7.8
34	12/06/2020	Pig17	C	0	10	inf	healthy	0
35	12/06/2020	Pig21	C	0	10	inf	healthy	0
36	12/06/2020	Pig23	I	1	10	inf	infected	8.1
37	16/06/2020	Pig1	I	0	14	inf	infected	0
38	16/06/2020	Pig2	I	0	14	inf	infected	0
39	16/06/2020	Pig4	I	1	14	inf	infected	7.2
40	16/06/2020	Pig5	C	0	14	inf	healthy	0
41	16/06/2020	Pig10	I	1	14	inf	infected	6.9
42	16/06/2020	Pig11	I	1	14	inf	infected	6.9
43	16/06/2020	Pig12	I	1	14	inf	infected	7.2
44	16/06/2020	Pig15	C	0	14	inf	healthy	0
45	16/06/2020	Pig16	I	1	14	inf	infected	6.6
46	16/06/2020	Pig17	C	0	14	inf	healthy	0
47	16/06/2020	Pig21	C	0	14	inf	healthy	0
48	16/06/2020	Pig23	I	1	14	inf	infected	5.7
49	19/06/2020	Pig1	I	1	17	inf	infected	5.7
50	19/06/2020	Pig2	I	1	17	inf	infected	7.8
51	19/06/2020	Pig4	I	1	17	inf	infected	5.4
52	19/06/2020	Pig5	C	0	17	inf	healthy	0
53	19/06/2020	Pig10	I	1	17	inf	infected	5.4
54	19/06/2020	Pig11	I	1	17	inf	infected	7.5
55	19/06/2020	Pig12	I	1	17	inf	infected	6.6
56	19/06/2020	Pig15	C	0	17	inf	healthy	0
57	19/06/2020	Pig16	I	1	17	inf	infected	5.4
58	19/06/2020	Pig17	C	0	17	inf	healthy	0
59	19/06/2020	Pig21	C	0	17	inf	healthy	0
60	19/06/2020	Pig23	I	0	17	inf	infected	0
61	23/06/2020	Pig1	I	1	21	inf	infected	6
62	23/06/2020	Pig2	I	1	21	inf	infected	6
63	23/06/2020	Pig4	I	1	21	inf	infected	7.5
64	23/06/2020	Pig5	C	0	21	inf	healthy	0
65	23/06/2020	Pig10	I	1	21	inf	infected	5.4
66	23/06/2020	Pig11	I	1	21	inf	infected	7.2
67	23/06/2020	Pig12	I	1	21	inf	infected	6
68	23/06/2020	Pig15	C	0	21	inf	healthy	0
69	23/06/2020	Pig16	I	1	21	inf	infected	5.4
70	23/06/2020	Pig17	C	0	21	inf	healthy	0
71	23/06/2020	Pig21	C	0	21	inf	healthy	0
72	23/06/2020	Pig23	I	1	21	inf	infected	7.8
73	26/06/2020	Pig1	I	1	24	inf	infected	6.6
74	26/06/2020	Pig2	I	0	24	inf	infected	0
75	26/06/2020	Pig4	I	1	24	inf	infected	6.6
76	26/06/2020	Pig5	C	0	24	inf	healthy	0
77	26/06/2020	Pig10	I	1	24	inf	infected	6.9
78	26/06/2020	Pig11	I	1	24	inf	infected	7.5
79	26/06/2020	Pig12	I	1	24	inf	infected	8.4
80	26/06/2020	Pig15	C	0	24	inf	healthy	0
81	26/06/2020	Pig16	I	1	24	inf	infected	5.7
82	26/06/2020	Pig17	C	0	24	inf	healthy	0
83	26/06/2020	Pig21	C	0	24	inf	healthy	0
84	26/06/2020	Pig23	I	1	24	inf	infected	6.9
85	01/07/2020	Pig1	I	1	29	inf	infected	6
86	01/07/2020	Pig2	I	1	29	inf	infected	7.2
87	01/07/2020	Pig4	I	0	29	inf	infected	0
88	01/07/2020	Pig5	C	0	29	inf	healthy	0
89	01/07/2020	Pig10	I	1	29	inf	infected	6.6
90	01/07/2020	Pig11	I	1	29	inf	infected	7.5
91	01/07/2020	Pig12	I	0	29	inf	infected	0
92	01/07/2020	Pig15	C	0	29	inf	healthy	0
93	01/07/2020	Pig16	I	1	29	inf	infected	7.5
94	01/07/2020	Pig17	C	0	29	inf	healthy	0
95	01/07/2020	Pig21	C	0	29	inf	healthy	0
96	01/07/2020	Pig23	I	0	29	inf	infected	0
97	03/07/2020	Pig1	I	1	31	inf	infected	5.4
98	03/07/2020	Pig2	I	1	31	inf	infected	5.4
99	03/07/2020	Pig4	I	0	31	inf	infected	0
100	03/07/2020	Pig5	C	0	31	inf	healthy	0
101	03/07/2020	Pig10	I	0	31	inf	infected	0
102	03/07/2020	Pig11	I	1	31	inf	infected	5.4
103	03/07/2020	Pig12	I	1	31	inf	infected	5.4
104	03/07/2020	Pig15	C	0	31	inf	healthy	0
105	03/07/2020	Pig16	I	0	31	inf	infected	0
106	03/07/2020	Pig17	C	0	31	inf	healthy	0
107	03/07/2020	Pig21	C	0	31	inf	healthy	0
108	03/07/2020	Pig23	I	1	31	inf	infected	5.7
109	07/07/2020	Pig1	I	0	35	inf	infected	0
110	07/07/2020	Pig2	I	1	35	inf	infected	5.4
111	07/07/2020	Pig4	I	0	35	inf	infected	0
112	07/07/2020	Pig5	C	0	35	inf	healthy	0
113	07/07/2020	Pig10	I	1	35	inf	infected	5.4
114	07/07/2020	Pig11	I	1	35	inf	infected	5.4
115	07/07/2020	Pig12	I	1	35	inf	infected	5.4
116	07/07/2020	Pig15	C	0	35	inf	healthy	0
117	07/07/2020	Pig16	I	0	35	inf	infected	0
118	07/07/2020	Pig17	C	0	35	inf	healthy	0
119	07/07/2020	Pig21	C	0	35	inf	healthy	0
120	07/07/2020	Pig23	I	0	35	inf	infected	0
121	10/07/2020	Pig1	I	1	38	inf	infected	5.4
122	10/07/2020	Pig2	I	1	38	inf	infected	7.8
123	10/07/2020	Pig4	I	1	38	inf	infected	7.2
124	10/07/2020	Pig5	C	0	38	inf	healthy	0
125	10/07/2020	Pig10	I	1	38	inf	infected	5.4
126	10/07/2020	Pig11	I	1	38	inf	infected	7.2
127	10/07/2020	Pig12	I	1	38	inf	infected	7.5
128	10/07/2020	Pig15	C	0	38	inf	healthy	0
129	10/07/2020	Pig16	I	0	38	inf	infected	0
130	10/07/2020	Pig17	C	0	38	inf	healthy	0
131	10/07/2020	Pig21	C	0	38	inf	healthy	0
132	10/07/2020	Pig23	I	1	38	inf	infected	8.1
133	14/07/2020	Pig1	I	0	42	inf	infected	0
134	14/07/2020	Pig2	I	1	42	inf	infected	5.4
135	14/07/2020	Pig4	I	1	42	inf	infected	5.4
136	14/07/2020	Pig5	C	0	42	inf	healthy	0
137	14/07/2020	Pig10	I	1	42	inf	infected	7.2
138	14/07/2020	Pig11	I	0	42	inf	infected	0
139	14/07/2020	Pig12	I	1	42	inf	infected	5.4
140	14/07/2020	Pig15	C	0	42	inf	healthy	0
141	14/07/2020	Pig16	I	1	42	inf	infected	6
142	14/07/2020	Pig17	C	0	42	inf	healthy	0
143	14/07/2020	Pig21	C	0	42	inf	healthy	0
144	14/07/2020	Pig23	I	1	42	inf	infected	5.4
145	17/07/2020	Pig1	I	1	45	inf	infected	5.4
146	17/07/2020	Pig2	I	0	45	inf	infected	0
147	17/07/2020	Pig4	I	0	45	inf	infected	0
148	17/07/2020	Pig5	C	0	45	inf	healthy	0
149	17/07/2020	Pig10	I	1	45	inf	infected	5.7
150	17/07/2020	Pig11	I	1	45	inf	infected	8.1
151	17/07/2020	Pig12	I	0	45	inf	infected	0
152	17/07/2020	Pig15	C	0	45	inf	healthy	0
153	17/07/2020	Pig16	I	0	45	inf	infected	0
154	17/07/2020	Pig17	C	0	45	inf	healthy	0
155	17/07/2020	Pig21	C	0	45	inf	healthy	0
156	17/07/2020	Pig23	I	1	45	inf	infected	5.4
157	21/07/2020	Pig1	I	1	49	inf	infected	5.4
158	21/07/2020	Pig2	I	1	49	inf	infected	7.2
159	21/07/2020	Pig4	I	1	49	inf	infected	5.4
160	21/07/2020	Pig5	C	0	49	inf	healthy	0
161	21/07/2020	Pig10	I	0	49	inf	infected	0
162	21/07/2020	Pig11	I	0	49	inf	infected	0
163	21/07/2020	Pig12	I	1	49	inf	infected	6
164	21/07/2020	Pig15	C	0	49	inf	healthy	0
165	21/07/2020	Pig16	I	1	49	inf	infected	7.2
166	21/07/2020	Pig17	C	0	49	inf	healthy	0
167	21/07/2020	Pig21	C	0	49	inf	healthy	0
168	21/07/2020	Pig23	I	1	49	inf	infected	5.4
169	24/07/2020	Pig1	I	0	52	inf	infected	0
170	24/07/2020	Pig2	I	1	52	inf	infected	5.7
171	24/07/2020	Pig4	I	0	52	inf	infected	0
172	24/07/2020	Pig5	C	0	52	inf	healthy	0
173	24/07/2020	Pig10	I	1	52	inf	infected	7.2
174	24/07/2020	Pig11	I	1	52	inf	infected	5.4
175	24/07/2020	Pig12	I	0	52	inf	infected	0
176	24/07/2020	Pig15	C	0	52	inf	healthy	0
177	24/07/2020	Pig16	I	0	52	inf	infected	0
178	24/07/2020	Pig17	C	0	52	inf	healthy	0
179	24/07/2020	Pig21	C	0	52	inf	healthy	0
180	24/07/2020	Pig23	I	0	52	inf	infected	0
181	28/07/2020	Pig1	I	0	56	inf	infected	0
182	28/07/2020	Pig2	I	1	56	inf	infected	6
183	28/07/2020	Pig4	I	1	56	inf	infected	5.4
184	28/07/2020	Pig5	C	0	56	inf	healthy	0
185	28/07/2020	Pig10	I	0	56	inf	infected	0
186	28/07/2020	Pig11	I	0	56	inf	infected	0
187	28/07/2020	Pig12	I	0	56	inf	infected	0
188	28/07/2020	Pig15	C	0	56	inf	healthy	0
189	28/07/2020	Pig16	I	1	56	inf	infected	6
190	28/07/2020	Pig17	C	0	56	inf	healthy	0
191	28/07/2020	Pig21	C	0	56	inf	healthy	0
192	28/07/2020	Pig23	I	1	56	inf	infected	7.2
193	01/08/2020	Pig1	I	0	59	inf	infected	0
194	01/08/2020	Pig2	I	0	59	inf	infected	0
195	01/08/2020	Pig4	I	1	59	inf	infected	8.4
196	01/08/2020	Pig5	C	0	59	inf	healthy	0
197	01/08/2020	Pig10	I	1	59	inf	infected	7.5
198	01/08/2020	Pig11	I	0	59	inf	infected	0
199	01/08/2020	Pig12	I	0	59	inf	infected	0
200	01/08/2020	Pig15	C	0	59	inf	healthy	0
201	01/08/2020	Pig16	I	0	59	inf	infected	0
202	01/08/2020	Pig17	C	0	59	inf	healthy	0
203	01/08/2020	Pig21	C	0	59	inf	healthy	0
204	01/08/2020	Pig23	I	0	59	inf	infected	0
205	04/08/2020	Pig1	I	0	63	inf	infected	0
206	04/08/2020	Pig2	I	1	63	inf	infected	7.5
207	04/08/2020	Pig4	I	0	63	inf	infected	0
208	04/08/2020	Pig5	C	0	63	inf	healthy	0
209	04/08/2020	Pig10	I	0	63	inf	infected	0
210	04/08/2020	Pig11	I	0	63	inf	infected	0
211	04/08/2020	Pig12	I	1	63	inf	infected	7.5
212	04/08/2020	Pig15	C	0	63	inf	healthy	0
213	04/08/2020	Pig16	I	1	63	inf	infected	5.4
214	04/08/2020	Pig17	C	0	63	inf	healthy	0
215	04/08/2020	Pig21	C	0	63	inf	healthy	0
216	04/08/2020	Pig23	I	1	63	inf	infected	5.7
217	07/08/2020	Pig1	I	0	66	inf	infected	0
218	07/08/2020	Pig2	I	0	66	inf	infected	0
219	07/08/2020	Pig4	I	0	66	inf	infected	0
220	07/08/2020	Pig5	C	0	66	inf	healthy	0
221	07/08/2020	Pig10	I	0	66	inf	infected	0
222	07/08/2020	Pig11	I	0	66	inf	infected	0
223	07/08/2020	Pig12	I	0	66	inf	infected	0
224	07/08/2020	Pig15	C	0	66	inf	healthy	0
225	07/08/2020	Pig16	I	0	66	inf	infected	0
226	07/08/2020	Pig17	C	0	66	inf	healthy	0
227	07/08/2020	Pig21	C	0	66	inf	healthy	0
228	07/08/2020	Pig23	I	0	66	inf	infected	0
229	11/08/2020	Pig1	I	0	70	inf	infected	0
230	11/08/2020	Pig2	I	1	70	inf	infected	7.5
231	11/08/2020	Pig4	I	0	70	inf	infected	0
232	11/08/2020	Pig5	C	0	70	inf	healthy	0
233	11/08/2020	Pig10	I	0	70	inf	infected	0
234	11/08/2020	Pig11	I	1	70	inf	infected	5.4
235	11/08/2020	Pig12	I	1	70	inf	infected	5.4
236	11/08/2020	Pig15	C	0	70	inf	healthy	0
237	11/08/2020	Pig16	I	0	70	inf	infected	0
238	11/08/2020	Pig17	C	0	70	inf	healthy	0
239	11/08/2020	Pig21	C	0	70	inf	healthy	0
240	11/08/2020	Pig23	I	0	70	inf	infected	0
241	14/08/2020	Pig1	I	0	73	inf	infected	0
242	14/08/2020	Pig2	I	1	73	inf	infected	5.4
243	14/08/2020	Pig4	I	0	73	inf	infected	0
244	14/08/2020	Pig5	C	0	73	inf	healthy	0
245	14/08/2020	Pig10	I	0	73	inf	infected	0
246	14/08/2020	Pig11	I	0	73	inf	infected	0
247	14/08/2020	Pig12	I	0	73	inf	infected	0
248	14/08/2020	Pig15	C	0	73	inf	healthy	0
249	14/08/2020	Pig16	I	0	73	inf	infected	0
250	14/08/2020	Pig17	C	0	73	inf	healthy	0
251	14/08/2020	Pig21	C	0	73	inf	healthy	0
252	14/08/2020	Pig23	I	1	73	inf	infected	6
253	18/08/2020	Pig1	I	1	77	inf	infected	5.4
254	18/08/2020	Pig2	I	1	77	inf	infected	7.2
255	18/08/2020	Pig4	I	0	77	inf	infected	0
256	18/08/2020	Pig5	C	0	77	inf	healthy	0
257	18/08/2020	Pig10	I	0	77	inf	infected	0
258	18/08/2020	Pig11	I	1	77	inf	infected	7.2
259	18/08/2020	Pig12	I	1	77	inf	infected	7.2
260	18/08/2020	Pig15	C	0	77	inf	healthy	0
261	18/08/2020	Pig16	I	0	77	inf	infected	0
262	18/08/2020	Pig17	C	0	77	inf	healthy	0
263	18/08/2020	Pig21	C	0	77	inf	healthy	0
264	18/08/2020	Pig23	I	1	77	inf	infected	5.4
265	21/08/2020	Pig1	I	0	80	inf	infected	0
266	21/08/2020	Pig2	I	0	80	inf	infected	0
267	21/08/2020	Pig4	I	0	80	inf	infected	0
268	21/08/2020	Pig5	C	0	80	inf	healthy	0
269	21/08/2020	Pig10	I	1	80	inf	infected	6
270	21/08/2020	Pig11	I	0	80	inf	infected	0
271	21/08/2020	Pig12	I	0	80	inf	infected	0
272	21/08/2020	Pig15	C	0	80	inf	healthy	0
273	21/08/2020	Pig16	I	1	80	inf	infected	6
274	21/08/2020	Pig17	C	0	80	inf	healthy	0
275	21/08/2020	Pig21	C	0	80	inf	healthy	0
276	21/08/2020	Pig23	I	1	80	inf	infected	5.4
277	25/08/2020	Pig1	I	0	84	inf	infected	0
278	25/08/2020	Pig2	I	1	84	inf	infected	7.2
279	25/08/2020	Pig4	I	0	84	inf	infected	0
280	25/08/2020	Pig5	C	0	84	inf	healthy	0
281	25/08/2020	Pig10	I	1	84	inf	infected	6
282	25/08/2020	Pig11	I	0	84	inf	infected	0
283	25/08/2020	Pig12	I	0	84	inf	infected	0
284	25/08/2020	Pig15	C	0	84	inf	healthy	0
285	25/08/2020	Pig16	I	0	84	inf	infected	0
286	25/08/2020	Pig17	C	0	84	inf	healthy	0
287	25/08/2020	Pig21	C	0	84	inf	healthy	0
288	25/08/2020	Pig23	I	1	84	inf	infected	5.4
289	28/08/2020	Pig1	I	0	87	inf	infected	0
290	28/08/2020	Pig2	I	0	87	inf	infected	0
291	28/08/2020	Pig4	I	0	87	inf	infected	0
292	28/08/2020	Pig5	C	0	87	inf	healthy	0
293	28/08/2020	Pig10	I	1	87	inf	infected	6
294	28/08/2020	Pig11	I	0	87	inf	infected	0
295	28/08/2020	Pig12	I	0	87	inf	infected	0
296	28/08/2020	Pig15	C	0	87	inf	healthy	0
297	28/08/2020	Pig16	I	0	87	inf	infected	0
298	28/08/2020	Pig17	C	0	87	inf	healthy	0
299	28/08/2020	Pig21	C	0	87	inf	healthy	0
300	28/08/2020	Pig23	I	0	87	inf	infected	0
301	01/09/2020	Pig1	I	0	91	inf	infected	0
302	01/09/2020	Pig2	I	1	91	inf	infected	5.7
303	01/09/2020	Pig4	I	0	91	inf	infected	0
304	01/09/2020	Pig5	C	0	91	inf	healthy	0
305	01/09/2020	Pig10	I	0	91	inf	infected	0
306	01/09/2020	Pig11	I	0	91	inf	infected	0
307	01/09/2020	Pig12	I	0	91	inf	infected	0
308	01/09/2020	Pig15	C	0	91	inf	healthy	0
309	01/09/2020	Pig16	I	0	91	inf	infected	0
310	01/09/2020	Pig17	C	0	91	inf	healthy	0
311	01/09/2020	Pig21	C	0	91	inf	healthy	0
312	01/09/2020	Pig23	I	1	91	inf	infected	7.5
313	04/09/2020	Pig1	I	0	94	inf	infected	0
314	04/09/2020	Pig2	I	0	94	inf	infected	0
315	04/09/2020	Pig4	I	0	94	inf	infected	0
316	04/09/2020	Pig5	C	0	94	inf	healthy	0
317	04/09/2020	Pig10	I	0	94	inf	infected	0
318	04/09/2020	Pig11	I	0	94	inf	infected	0
319	04/09/2020	Pig12	I	0	94	inf	infected	0
320	04/09/2020	Pig15	C	0	94	inf	healthy	0
321	04/09/2020	Pig16	I	0	94	inf	infected	0
322	04/09/2020	Pig17	C	0	94	inf	healthy	0
323	04/09/2020	Pig21	C	0	94	inf	healthy	0
324	04/09/2020	Pig23	I	0	94	inf	infected	0
325	08/09/2020	Pig1	I	0	98	inf	infected	0
326	08/09/2020	Pig2	I	0	98	inf	infected	0
327	08/09/2020	Pig4	I	0	98	inf	infected	0
328	08/09/2020	Pig5	C	0	98	inf	healthy	0
329	08/09/2020	Pig10	I	1	98	inf	infected	5.4
330	08/09/2020	Pig11	I	0	98	inf	infected	0
331	08/09/2020	Pig12	I	0	98	inf	infected	0
332	08/09/2020	Pig15	C	0	98	inf	healthy	0
333	08/09/2020	Pig16	I	0	98	inf	infected	0
334	08/09/2020	Pig17	C	0	98	inf	healthy	0
335	08/09/2020	Pig21	C	0	98	inf	healthy	0
336	08/09/2020	Pig23	I	0	98	inf	infected	0
337	11/09/2020	Pig1	I	0	101	inf	infected	0
338	11/09/2020	Pig2	I	0	101	inf	infected	0
339	11/09/2020	Pig4	I	0	101	inf	infected	0
340	11/09/2020	Pig5	C	0	101	inf	healthy	0
341	11/09/2020	Pig10	I	0	101	inf	infected	0
342	11/09/2020	Pig11	I	0	101	inf	infected	0
343	11/09/2020	Pig12	I	0	101	inf	infected	0
344	11/09/2020	Pig15	C	0	101	inf	healthy	0
345	11/09/2020	Pig16	I	0	101	inf	infected	0
346	11/09/2020	Pig17	C	0	101	inf	healthy	0
347	11/09/2020	Pig21	C	0	101	inf	healthy	0
348	11/09/2020	Pig23	I	0	101	inf	infected	0
349	15/09/2020	Pig1	I	0	105	inf	infected	0
350	15/09/2020	Pig2	I	1	105	inf	infected	6
351	15/09/2020	Pig4	I	0	105	inf	infected	0
352	15/09/2020	Pig5	C	0	105	inf	healthy	0
353	15/09/2020	Pig10	I	0	105	inf	infected	0
354	15/09/2020	Pig11	I	0	105	inf	infected	0
355	15/09/2020	Pig12	I	0	105	inf	infected	0
356	15/09/2020	Pig15	C	0	105	inf	healthy	0
357	15/09/2020	Pig16	I	0	105	inf	infected	0
358	15/09/2020	Pig17	C	0	105	inf	healthy	0
359	15/09/2020	Pig21	C	0	105	inf	healthy	0
360	15/09/2020	Pig23	I	1	105	inf	infected	5.7
361	18/09/2020	Pig1	I	0	108	inf	infected	0
362	18/09/2020	Pig2	I	1	108	inf	infected	7.2
363	18/09/2020	Pig4	I	0	108	inf	infected	0
364	18/09/2020	Pig5	C	0	108	inf	healthy	0
365	18/09/2020	Pig10	I	0	108	inf	infected	0
366	18/09/2020	Pig11	I	0	108	inf	infected	0
367	18/09/2020	Pig12	I	0	108	inf	infected	0
368	18/09/2020	Pig15	C	0	108	inf	healthy	0
369	18/09/2020	Pig16	I	0	108	inf	infected	0
370	18/09/2020	Pig17	C	0	108	inf	healthy	0
371	18/09/2020	Pig21	C	0	108	inf	healthy	0
372	18/09/2020	Pig23	I	0	108	inf	infected	0
373	22/09/2020	Pig1	I	0	112	inf	infected	0
374	22/09/2020	Pig2	I	0	112	inf	infected	0
375	22/09/2020	Pig4	I	0	112	inf	infected	0
376	22/09/2020	Pig5	C	0	112	inf	healthy	0
377	22/09/2020	Pig10	I	0	112	inf	infected	0
378	22/09/2020	Pig11	I	0	112	inf	infected	0
379	22/09/2020	Pig12	I	0	112	inf	infected	0
380	22/09/2020	Pig15	C	0	112	inf	healthy	0
381	22/09/2020	Pig16	I	0	112	inf	infected	0
382	22/09/2020	Pig17	C	0	112	inf	healthy	0
383	22/09/2020	Pig21	C	0	112	inf	healthy	0
384	22/09/2020	Pig23	I	0	112	inf	infected	0
385	25/09/2020	Pig1	I	1	115	inf	infected	5.4
386	25/09/2020	Pig2	I	0	115	inf	infected	0
387	25/09/2020	Pig4	I	0	115	inf	infected	0
388	25/09/2020	Pig5	C	0	115	inf	healthy	0
389	25/09/2020	Pig10	I	0	115	inf	infected	0
390	25/09/2020	Pig11	I	0	115	inf	infected	0
391	25/09/2020	Pig12	I	1	115	inf	infected	5.7
392	25/09/2020	Pig15	C	0	115	inf	healthy	0
393	25/09/2020	Pig16	I	0	115	inf	infected	0
394	25/09/2020	Pig17	C	0	115	inf	healthy	0
395	25/09/2020	Pig21	C	0	115	inf	healthy	0
396	25/09/2020	Pig23	I	1	115	inf	infected	5.4
397	29/09/2020	Pig1	I	0	119	inf	infected	0
398	29/09/2020	Pig2	I	0	119	inf	infected	0
399	29/09/2020	Pig4	I	0	119	inf	infected	0
400	29/09/2020	Pig5	C	0	119	inf	healthy	0
401	29/09/2020	Pig10	I	0	119	inf	infected	0
402	29/09/2020	Pig11	I	0	119	inf	infected	0
403	29/09/2020	Pig12	I	0	119	inf	infected	0
404	29/09/2020	Pig15	C	0	119	inf	healthy	0
405	29/09/2020	Pig16	I	0	119	inf	infected	0
406	29/09/2020	Pig17	C	0	119	inf	healthy	0
407	29/09/2020	Pig21	C	0	119	inf	healthy	0
408	29/09/2020	Pig23	I	0	119	inf	infected	0
409	02/10/2020	Pig1	I	0	122	inf	infected	0
410	02/10/2020	Pig2	I	1	122	inf	infected	6
411	02/10/2020	Pig4	I	0	122	inf	infected	0
412	02/10/2020	Pig5	C	0	122	inf	healthy	0
413	02/10/2020	Pig10	I	0	122	inf	infected	0
414	02/10/2020	Pig11	I	0	122	inf	infected	0
415	02/10/2020	Pig12	I	0	122	inf	infected	0
416	02/10/2020	Pig15	C	0	122	inf	healthy	0
417	02/10/2020	Pig16	I	0	122	inf	infected	0
418	02/10/2020	Pig17	C	0	122	inf	healthy	0
419	02/10/2020	Pig21	C	0	122	inf	healthy	0
420	02/10/2020	Pig23	I	1	122	inf	infected	5.4
421	06/10/2020	Pig1	I	0	126	inf	infected	0
422	06/10/2020	Pig2	I	1	126	inf	infected	5.4
423	06/10/2020	Pig4	I	0	126	inf	infected	0
424	06/10/2020	Pig5	C	0	126	inf	healthy	0
425	06/10/2020	Pig10	I	1	126	inf	infected	7.5
426	06/10/2020	Pig11	I	0	126	inf	infected	0
427	06/10/2020	Pig12	I	1	126	inf	infected	5.7
428	06/10/2020	Pig15	C	0	126	inf	healthy	0
429	06/10/2020	Pig16	I	1	126	inf	infected	5.4
430	06/10/2020	Pig17	C	0	126	inf	healthy	0
431	06/10/2020	Pig21	C	0	126	inf	healthy	0
432	06/10/2020	Pig23	I	1	126	inf	infected	5.4
433	09/10/2020	Pig1	I	0	129	inf	infected	0
434	09/10/2020	Pig2	I	1	129	inf	infected	5.7
435	09/10/2020	Pig4	I	0	129	inf	infected	0
436	09/10/2020	Pig5	C	0	129	inf	healthy	0
437	09/10/2020	Pig10	I	0	129	inf	infected	0
438	09/10/2020	Pig11	I	0	129	inf	infected	0
439	09/10/2020	Pig12	I	0	129	inf	infected	0
440	09/10/2020	Pig15	C	0	129	inf	healthy	0
441	09/10/2020	Pig16	I	0	129	inf	infected	0
442	09/10/2020	Pig17	C	0	129	inf	healthy	0
443	09/10/2020	Pig21	C	0	129	inf	healthy	0
444	09/10/2020	Pig23	I	1	129	inf	infected	5.4
445	13/10/2020	Pig1	I	0	133	inf	infected	0
446	13/10/2020	Pig2	I	0	133	inf	infected	0
447	13/10/2020	Pig4	I	0	133	inf	infected	0
448	13/10/2020	Pig5	C	0	133	inf	healthy	0
449	13/10/2020	Pig10	I	0	133	inf	infected	0
450	13/10/2020	Pig11	I	0	133	inf	infected	0
451	13/10/2020	Pig12	I	0	133	inf	infected	0
452	13/10/2020	Pig15	C	0	133	inf	healthy	0
453	13/10/2020	Pig16	I	0	133	inf	infected	0
454	13/10/2020	Pig17	C	0	133	inf	healthy	0
455	13/10/2020	Pig21	C	0	133	inf	healthy	0
456	13/10/2020	Pig23	I	0	133	inf	infected	0
457	16/10/2020	Pig1	I	0	136	inf	infected	0
458	16/10/2020	Pig2	I	0	136	inf	infected	0
459	16/10/2020	Pig4	I	0	136	inf	infected	0
460	16/10/2020	Pig5	C	0	136	inf	healthy	0
461	16/10/2020	Pig10	I	1	136	inf	infected	5.7
462	16/10/2020	Pig11	I	0	136	inf	infected	0
463	16/10/2020	Pig12	I	0	136	inf	infected	0
464	16/10/2020	Pig15	C	0	136	inf	healthy	0
465	16/10/2020	Pig16	I	0	136	inf	infected	0
466	16/10/2020	Pig17	C	0	136	inf	healthy	0
467	16/10/2020	Pig21	C	0	136	inf	healthy	0
468	16/10/2020	Pig23	I	0	136	inf	infected	0
469	20/10/2020	Pig1	I	0	140	inf	infected	0
470	20/10/2020	Pig2	I	0	140	inf	infected	0
471	20/10/2020	Pig4	I	0	140	inf	infected	0
472	20/10/2020	Pig5	C	0	140	inf	healthy	0
473	20/10/2020	Pig10	I	1	140	inf	infected	7.8
474	20/10/2020	Pig11	I	1	140	inf	infected	7.2
475	20/10/2020	Pig12	I	0	140	inf	infected	0
476	20/10/2020	Pig15	C	0	140	inf	healthy	0
477	20/10/2020	Pig16	I	0	140	inf	infected	0
478	20/10/2020	Pig17	C	0	140	inf	healthy	0
479	20/10/2020	Pig21	C	0	140	inf	healthy	0
480	20/10/2020	Pig23	I	0	140	inf	infected	0
481	23/10/2020	Pig1	I	0	143	inf	infected	0
482	23/10/2020	Pig2	I	0	143	inf	infected	0
483	23/10/2020	Pig4	I	0	143	inf	infected	0
484	23/10/2020	Pig5	C	0	143	inf	healthy	0
485	23/10/2020	Pig10	I	0	143	inf	infected	0
486	23/10/2020	Pig11	I	0	143	inf	infected	0
487	23/10/2020	Pig12	I	0	143	inf	infected	0
488	23/10/2020	Pig15	C	0	143	inf	healthy	0
489	23/10/2020	Pig16	I	1	143	inf	infected	7.2
490	23/10/2020	Pig17	C	0	143	inf	healthy	0
491	23/10/2020	Pig21	C	0	143	inf	healthy	0
492	23/10/2020	Pig23	I	0	143	inf	infected	0
493	27/10/2020	Pig1	I	0	147	inf	infected	0
494	27/10/2020	Pig2	I	0	147	inf	infected	0
495	27/10/2020	Pig4	I	0	147	inf	infected	0
496	27/10/2020	Pig5	C	0	147	inf	healthy	0
497	27/10/2020	Pig10	I	0	147	inf	infected	0
498	27/10/2020	Pig11	I	0	147	inf	infected	0
499	27/10/2020	Pig12	I	1	147	inf	infected	5.4
500	27/10/2020	Pig15	C	0	147	inf	healthy	0
501	27/10/2020	Pig16	I	0	147	inf	infected	0
502	27/10/2020	Pig17	C	0	147	inf	healthy	0
503	27/10/2020	Pig21	C	0	147	inf	healthy	0
504	27/10/2020	Pig23	I	0	147	inf	infected	0
505	30/10/2020	Pig1	I	0	150	inf	infected	0
506	30/10/2020	Pig2	I	0	150	inf	infected	0
507	30/10/2020	Pig4	I	0	150	inf	infected	0
508	30/10/2020	Pig5	C	0	150	inf	healthy	0
509	30/10/2020	Pig10	I	0	150	inf	infected	0
510	30/10/2020	Pig11	I	0	150	inf	infected	0
511	30/10/2020	Pig12	I	0	150	inf	infected	0
512	30/10/2020	Pig15	C	0	150	inf	healthy	0
513	30/10/2020	Pig16	I	0	150	inf	infected	0
514	30/10/2020	Pig17	C	0	150	inf	healthy	0
515	30/10/2020	Pig21	C	0	150	inf	healthy	0
516	30/10/2020	Pig23	I	0	150	inf	infected	0
517	03/11/2020	Pig1	I	0	154	inf	infected	0
518	03/11/2020	Pig2	I	0	154	inf	infected	0
519	03/11/2020	Pig4	I	0	154	inf	infected	0
520	03/11/2020	Pig5	C	0	154	inf	healthy	0
521	03/11/2020	Pig10	I	1	154	inf	infected	5.7
522	03/11/2020	Pig11	I	0	154	inf	infected	0
523	03/11/2020	Pig12	I	0	154	inf	infected	0
524	03/11/2020	Pig15	C	0	154	inf	healthy	0
525	03/11/2020	Pig16	I	0	154	inf	infected	0
526	03/11/2020	Pig17	C	0	154	inf	healthy	0
527	03/11/2020	Pig21	C	0	154	inf	healthy	0
528	03/11/2020	Pig23	I	0	154	inf	infected	0
529	06/11/2020	Pig1	I	0	157	inf	infected	0
530	06/11/2020	Pig2	I	0	157	inf	infected	0
531	06/11/2020	Pig4	I	0	157	inf	infected	0
532	06/11/2020	Pig5	C	0	157	inf	healthy	0
533	06/11/2020	Pig10	I	1	157	inf	infected	7.8
534	06/11/2020	Pig11	I	0	157	inf	infected	0
535	06/11/2020	Pig12	I	0	157	inf	infected	0
536	06/11/2020	Pig15	C	0	157	inf	healthy	0
537	06/11/2020	Pig16	I	0	157	inf	infected	0
538	06/11/2020	Pig17	C	0	157	inf	healthy	0
539	06/11/2020	Pig21	C	0	157	inf	healthy	0
540	06/11/2020	Pig23	I	0	157	inf	infected	0
541	10/11/2020	Pig1	I	0	161	inf	infected	0
542	10/11/2020	Pig2	I	0	161	inf	infected	0
543	10/11/2020	Pig4	I	0	161	inf	infected	0
544	10/11/2020	Pig5	C	0	161	inf	healthy	0
545	10/11/2020	Pig10	I	1	161	inf	infected	5.7
546	10/11/2020	Pig11	I	1	161	inf	infected	5.4
547	10/11/2020	Pig12	I	0	161	inf	infected	0
548	10/11/2020	Pig15	C	0	161	inf	healthy	0
549	10/11/2020	Pig16	I	0	161	inf	infected	0
550	10/11/2020	Pig17	C	0	161	inf	healthy	0
551	10/11/2020	Pig21	C	0	161	inf	healthy	0
552	10/11/2020	Pig23	I	0	161	inf	infected	0
553	13/11/2020	Pig1	I	0	164	inf	infected	0
554	13/11/2020	Pig2	I	0	164	inf	infected	0
555	13/11/2020	Pig4	I	0	164	inf	infected	0
556	13/11/2020	Pig5	C	0	164	inf	healthy	0
557	13/11/2020	Pig10	I	1	164	inf	infected	7.2
558	13/11/2020	Pig11	I	0	164	inf	infected	0
559	13/11/2020	Pig12	I	0	164	inf	infected	0
560	13/11/2020	Pig15	C	0	164	inf	healthy	0
561	13/11/2020	Pig16	I	0	164	inf	infected	0
562	13/11/2020	Pig17	C	0	164	inf	healthy	0
563	13/11/2020	Pig21	C	0	164	inf	healthy	0
564	13/11/2020	Pig23	I	0	164	inf	infected	0
565	17/11/2020	Pig1	I	0	168	inf	infected	0
566	17/11/2020	Pig2	I	0	168	inf	infected	0
567	17/11/2020	Pig4	I	0	168	inf	infected	0
568	17/11/2020	Pig5	C	0	168	inf	healthy	0
569	17/11/2020	Pig10	I	NA	168	inf	infected	NA
570	17/11/2020	Pig11	I	0	168	inf	infected	0
571	17/11/2020	Pig12	I	0	168	inf	infected	0
572	17/11/2020	Pig15	C	0	168	inf	healthy	0
573	17/11/2020	Pig16	I	0	168	inf	infected	0
574	17/11/2020	Pig17	C	0	168	inf	healthy	0
575	17/11/2020	Pig21	C	0	168	inf	healthy	0
576	17/11/2020	Pig23	I	0	168	inf	infected	0
577	20/11/2020	Pig1	I	0	171	inf	infected	0
578	20/11/2020	Pig2	I	0	171	inf	infected	0
579	20/11/2020	Pig4	I	0	171	inf	infected	0
580	20/11/2020	Pig5	C	0	171	inf	healthy	0
581	20/11/2020	Pig10	I	0	171	inf	infected	0
582	20/11/2020	Pig11	I	0	171	inf	infected	0
583	20/11/2020	Pig12	I	0	171	inf	infected	0
584	20/11/2020	Pig15	C	0	171	inf	healthy	0
585	20/11/2020	Pig16	I	0	171	inf	infected	0
586	20/11/2020	Pig17	C	0	171	inf	healthy	0
587	20/11/2020	Pig21	C	0	171	inf	healthy	0
588	20/11/2020	Pig23	I	0	171	inf	infected	0
589	24/11/2020	Pig1	I	0	175	inf	infected	0
590	24/11/2020	Pig2	I	0	175	inf	infected	0
591	24/11/2020	Pig4	I	0	175	inf	infected	0
592	24/11/2020	Pig5	C	0	175	inf	healthy	0
593	24/11/2020	Pig10	I	NA	175	inf	infected	NA
594	24/11/2020	Pig11	I	0	175	inf	infected	0
595	24/11/2020	Pig12	I	0	175	inf	infected	0
596	24/11/2020	Pig15	C	0	175	inf	healthy	0
597	24/11/2020	Pig16	I	0	175	inf	infected	0
598	24/11/2020	Pig17	C	0	175	inf	healthy	0
599	24/11/2020	Pig21	C	0	175	inf	healthy	0
600	24/11/2020	Pig23	I	0	175	inf	infected	0
601	27/11/2020	Pig1	I	0	178	inf	infected	0
602	27/11/2020	Pig2	I	0	178	inf	infected	0
603	27/11/2020	Pig4	I	0	178	inf	infected	0
604	27/11/2020	Pig5	C	0	178	inf	healthy	0
605	27/11/2020	Pig10	I	NA	178	inf	infected	NA
606	27/11/2020	Pig11	I	0	178	inf	infected	0
607	27/11/2020	Pig12	I	0	178	inf	infected	0
608	27/11/2020	Pig15	C	0	178	inf	healthy	0
609	27/11/2020	Pig16	I	0	178	inf	infected	0
610	27/11/2020	Pig17	C	0	178	inf	healthy	0
611	27/11/2020	Pig21	C	0	178	inf	healthy	0
612	27/11/2020	Pig23	I	0	178	inf	infected	0
613	01/12/2020	Pig1	I	0	182	inf	infected	0
614	01/12/2020	Pig2	I	0	182	inf	infected	0
615	01/12/2020	Pig4	I	0	182	inf	infected	0
616	01/12/2020	Pig5	C	0	182	inf	healthy	0
617	01/12/2020	Pig10	I	NA	182	inf	infected	NA
618	01/12/2020	Pig11	I	0	182	inf	infected	0
619	01/12/2020	Pig12	I	0	182	inf	infected	0
620	01/12/2020	Pig15	C	0	182	inf	healthy	0
621	01/12/2020	Pig16	I	0	182	inf	infected	0
622	01/12/2020	Pig17	C	0	182	inf	healthy	0
623	01/12/2020	Pig21	C	0	182	inf	healthy	0
624	01/12/2020	Pig23	I	0	182	inf	infected	0
625	04/12/2020	Pig1	I	0	185	inf	infected	0
626	04/12/2020	Pig2	I	0	185	inf	infected	0
627	04/12/2020	Pig4	I	0	185	inf	infected	0
628	04/12/2020	Pig5	C	0	185	inf	healthy	0
629	04/12/2020	Pig10	I	NA	185	inf	infected	NA
630	04/12/2020	Pig11	I	0	185	inf	infected	0
631	04/12/2020	Pig12	I	0	185	inf	infected	0
632	04/12/2020	Pig15	C	0	185	inf	healthy	0
633	04/12/2020	Pig16	I	0	185	inf	infected	0
634	04/12/2020	Pig17	C	0	185	inf	healthy	0
635	04/12/2020	Pig21	C	0	185	inf	healthy	0
636	04/12/2020	Pig23	I	0	185	inf	infected	0
637	08/12/2020	Pig1	I	0	189	inf	infected	0
638	08/12/2020	Pig2	I	0	189	inf	infected	0
639	08/12/2020	Pig4	I	0	189	inf	infected	0
640	08/12/2020	Pig5	C	0	189	inf	healthy	0
641	08/12/2020	Pig10	I	NA	189	inf	infected	NA
642	08/12/2020	Pig11	I	0	189	inf	infected	0
643	08/12/2020	Pig12	I	0	189	inf	infected	0
644	08/12/2020	Pig15	C	0	189	inf	healthy	0
645	08/12/2020	Pig16	I	0	189	inf	infected	0
646	08/12/2020	Pig17	C	0	189	inf	healthy	0
647	08/12/2020	Pig21	C	0	189	inf	healthy	0
648	08/12/2020	Pig23	I	0	189	inf	infected	0
649	11/12/2020	Pig1	I	0	192	inf	infected	0
650	11/12/2020	Pig2	I	0	192	inf	infected	0
651	11/12/2020	Pig4	I	0	192	inf	infected	0
652	11/12/2020	Pig5	C	0	192	inf	healthy	0
653	11/12/2020	Pig10	I	NA	192	inf	infected	NA
654	11/12/2020	Pig11	I	0	192	inf	infected	0
655	11/12/2020	Pig12	I	0	192	inf	infected	0
656	11/12/2020	Pig15	C	0	192	inf	healthy	0
657	11/12/2020	Pig16	I	0	192	inf	infected	0
658	11/12/2020	Pig17	C	0	192	inf	healthy	0
659	11/12/2020	Pig21	C	0	192	inf	healthy	0
660	11/12/2020	Pig23	I	0	192	inf	infected	0
