# Supplementary material for: Performance of diagnostic tests for Trypanosoma brucei brucei in experimentally infected pigs
Source: PLoS Negl Trop Dis. 2023 Nov 9;17(11):e0011730. doi: 10.1371/journal.pntd.0011730 (PMC10662723; doi:10.1371/journal.pntd.0011730)
Supplement: S2 Table — Raw data for PCR tests. Columns header: Index (index line), Date: date of sampling; Group: group C for the control group, I for infected group; Pig: pig identifier; Test: molecular test (TBR PCR, 5.8S PCR); Result: result of the PCR test 0 for negative, 1 for positive; DPI: Date Post-Infection; Phase: pre_inf for before infection; inf for from infection; Status: healthy or infected status of pigs. (CSV) [file pntd.0011730.s002.csv]

Index	Group	Date	Pig	Test	Result	DPI	Phase	Status
1	I	28/05/2020	Pig1	TBR PCR	0	-5	inf	healthy
2	I	02/06/2020	Pig1	TBR PCR	0	0	inf	healthy
3	I	09/06/2020	Pig1	TBR PCR	1	7	inf	infected
4	I	16/06/2020	Pig1	TBR PCR	0	14	inf	infected
5	I	23/06/2020	Pig1	TBR PCR	0	21	inf	infected
6	I	01/07/2020	Pig1	TBR PCR	1	29	inf	infected
7	I	07/07/2020	Pig1	TBR PCR	1	35	inf	infected
8	I	21/07/2020	Pig1	TBR PCR	0	49	inf	infected
9	I	28/07/2020	Pig1	TBR PCR	1	56	inf	infected
10	I	04/08/2020	Pig1	TBR PCR	1	63	inf	infected
11	I	11/08/2020	Pig1	TBR PCR	1	70	inf	infected
12	I	18/08/2020	Pig1	TBR PCR	1	77	inf	infected
13	I	25/08/2020	Pig1	TBR PCR	1	84	inf	infected
14	I	01/09/2020	Pig1	TBR PCR	0	91	inf	infected
15	I	08/09/2020	Pig1	TBR PCR	0	98	inf	infected
16	I	15/09/2020	Pig1	TBR PCR	0	105	inf	infected
17	I	22/09/2020	Pig1	TBR PCR	0	112	inf	infected
18	I	29/09/2020	Pig1	TBR PCR	0	119	inf	infected
19	I	06/10/2020	Pig1	TBR PCR	0	126	inf	infected
20	I	13/10/2020	Pig1	TBR PCR	1	133	inf	infected
21	I	20/10/2020	Pig1	TBR PCR	0	140	inf	infected
22	I	27/10/2020	Pig1	TBR PCR	1	147	inf	infected
23	I	03/11/2020	Pig1	TBR PCR	0	154	inf	infected
24	I	10/11/2020	Pig1	TBR PCR	0	161	inf	infected
25	I	17/11/2020	Pig1	TBR PCR	0	168	inf	infected
26	I	24/11/2020	Pig1	TBR PCR	0	175	inf	infected
27	I	01/12/2020	Pig1	TBR PCR	0	182	inf	infected
28	I	08/12/2020	Pig1	TBR PCR	0	189	inf	infected
29	I	28/05/2020	Pig2	TBR PCR	0	-5	inf	healthy
30	I	02/06/2020	Pig2	TBR PCR	0	0	inf	healthy
31	I	09/06/2020	Pig2	TBR PCR	0	7	inf	infected
32	I	16/06/2020	Pig2	TBR PCR	1	14	inf	infected
33	I	23/06/2020	Pig2	TBR PCR	1	21	inf	infected
34	I	01/07/2020	Pig2	TBR PCR	1	29	inf	infected
35	I	07/07/2020	Pig2	TBR PCR	1	35	inf	infected
36	I	21/07/2020	Pig2	TBR PCR	1	49	inf	infected
37	I	28/07/2020	Pig2	TBR PCR	1	56	inf	infected
38	I	04/08/2020	Pig2	TBR PCR	1	63	inf	infected
39	I	11/08/2020	Pig2	TBR PCR	1	70	inf	infected
40	I	18/08/2020	Pig2	TBR PCR	1	77	inf	infected
41	I	25/08/2020	Pig2	TBR PCR	0	84	inf	infected
42	I	01/09/2020	Pig2	TBR PCR	1	91	inf	infected
43	I	08/09/2020	Pig2	TBR PCR	1	98	inf	infected
44	I	15/09/2020	Pig2	TBR PCR	0	105	inf	infected
45	I	22/09/2020	Pig2	TBR PCR	0	112	inf	infected
46	I	29/09/2020	Pig2	TBR PCR	1	119	inf	infected
47	I	06/10/2020	Pig2	TBR PCR	1	126	inf	infected
48	I	13/10/2020	Pig2	TBR PCR	1	133	inf	infected
49	I	20/10/2020	Pig2	TBR PCR	0	140	inf	infected
50	I	27/10/2020	Pig2	TBR PCR	0	147	inf	infected
51	I	03/11/2020	Pig2	TBR PCR	0	154	inf	infected
52	I	10/11/2020	Pig2	TBR PCR	0	161	inf	infected
53	I	17/11/2020	Pig2	TBR PCR	1	168	inf	infected
54	I	24/11/2020	Pig2	TBR PCR	1	175	inf	infected
55	I	01/12/2020	Pig2	TBR PCR	0	182	inf	infected
56	I	08/12/2020	Pig2	TBR PCR	1	189	inf	infected
57	I	28/05/2020	Pig4	TBR PCR	0	-5	inf	healthy
58	I	02/06/2020	Pig4	TBR PCR	0	0	inf	healthy
59	I	09/06/2020	Pig4	TBR PCR	1	7	inf	infected
60	I	16/06/2020	Pig4	TBR PCR	1	14	inf	infected
61	I	23/06/2020	Pig4	TBR PCR	1	21	inf	infected
62	I	01/07/2020	Pig4	TBR PCR	1	29	inf	infected
63	I	07/07/2020	Pig4	TBR PCR	1	35	inf	infected
64	I	21/07/2020	Pig4	TBR PCR	1	49	inf	infected
65	I	28/07/2020	Pig4	TBR PCR	1	56	inf	infected
66	I	04/08/2020	Pig4	TBR PCR	0	63	inf	infected
67	I	11/08/2020	Pig4	TBR PCR	1	70	inf	infected
68	I	18/08/2020	Pig4	TBR PCR	1	77	inf	infected
69	I	25/08/2020	Pig4	TBR PCR	1	84	inf	infected
70	I	01/09/2020	Pig4	TBR PCR	1	91	inf	infected
71	I	08/09/2020	Pig4	TBR PCR	1	98	inf	infected
72	I	15/09/2020	Pig4	TBR PCR	1	105	inf	infected
73	I	22/09/2020	Pig4	TBR PCR	0	112	inf	infected
74	I	29/09/2020	Pig4	TBR PCR	1	119	inf	infected
75	I	06/10/2020	Pig4	TBR PCR	0	126	inf	infected
76	I	13/10/2020	Pig4	TBR PCR	1	133	inf	infected
77	I	20/10/2020	Pig4	TBR PCR	1	140	inf	infected
78	I	27/10/2020	Pig4	TBR PCR	1	147	inf	infected
79	I	03/11/2020	Pig4	TBR PCR	0	154	inf	infected
80	I	10/11/2020	Pig4	TBR PCR	0	161	inf	infected
81	I	17/11/2020	Pig4	TBR PCR	1	168	inf	infected
82	I	24/11/2020	Pig4	TBR PCR	1	175	inf	infected
83	I	01/12/2020	Pig4	TBR PCR	1	182	inf	infected
84	I	08/12/2020	Pig4	TBR PCR	1	189	inf	infected
85	C	28/05/2020	Pig5	TBR PCR	0	-5	inf	healthy
86	C	02/06/2020	Pig5	TBR PCR	0	0	inf	healthy
87	C	09/06/2020	Pig5	TBR PCR	0	7	inf	healthy
88	C	16/06/2020	Pig5	TBR PCR	0	14	inf	healthy
89	C	23/06/2020	Pig5	TBR PCR	0	21	inf	healthy
90	C	01/07/2020	Pig5	TBR PCR	0	29	inf	healthy
91	C	07/07/2020	Pig5	TBR PCR	0	35	inf	healthy
92	C	21/07/2020	Pig5	TBR PCR	0	49	inf	healthy
93	C	28/07/2020	Pig5	TBR PCR	0	56	inf	healthy
94	C	04/08/2020	Pig5	TBR PCR	0	63	inf	healthy
95	C	11/08/2020	Pig5	TBR PCR	0	70	inf	healthy
96	C	18/08/2020	Pig5	TBR PCR	0	77	inf	healthy
97	C	25/08/2020	Pig5	TBR PCR	0	84	inf	healthy
98	C	01/09/2020	Pig5	TBR PCR	0	91	inf	healthy
99	C	08/09/2020	Pig5	TBR PCR	0	98	inf	healthy
100	C	15/09/2020	Pig5	TBR PCR	0	105	inf	healthy
101	C	22/09/2020	Pig5	TBR PCR	0	112	inf	healthy
102	C	29/09/2020	Pig5	TBR PCR	0	119	inf	healthy
103	C	06/10/2020	Pig5	TBR PCR	0	126	inf	healthy
104	C	13/10/2020	Pig5	TBR PCR	0	133	inf	healthy
105	C	20/10/2020	Pig5	TBR PCR	0	140	inf	healthy
106	C	27/10/2020	Pig5	TBR PCR	0	147	inf	healthy
107	C	03/11/2020	Pig5	TBR PCR	0	154	inf	healthy
108	C	10/11/2020	Pig5	TBR PCR	0	161	inf	healthy
109	C	17/11/2020	Pig5	TBR PCR	0	168	inf	healthy
110	C	24/11/2020	Pig5	TBR PCR	0	175	inf	healthy
111	C	01/12/2020	Pig5	TBR PCR	0	182	inf	healthy
112	C	08/12/2020	Pig5	TBR PCR	0	189	inf	healthy
113	I	28/05/2020	Pig10	TBR PCR	0	-5	inf	healthy
114	I	02/06/2020	Pig10	TBR PCR	0	0	inf	healthy
115	I	09/06/2020	Pig10	TBR PCR	0	7	inf	infected
116	I	16/06/2020	Pig10	TBR PCR	1	14	inf	infected
117	I	23/06/2020	Pig10	TBR PCR	0	21	inf	infected
118	I	01/07/2020	Pig10	TBR PCR	0	29	inf	infected
119	I	07/07/2020	Pig10	TBR PCR	0	35	inf	infected
120	I	21/07/2020	Pig10	TBR PCR	0	49	inf	infected
121	I	28/07/2020	Pig10	TBR PCR	1	56	inf	infected
122	I	04/08/2020	Pig10	TBR PCR	1	63	inf	infected
123	I	11/08/2020	Pig10	TBR PCR	0	70	inf	infected
124	I	18/08/2020	Pig10	TBR PCR	0	77	inf	infected
125	I	25/08/2020	Pig10	TBR PCR	0	84	inf	infected
126	I	01/09/2020	Pig10	TBR PCR	0	91	inf	infected
127	I	08/09/2020	Pig10	TBR PCR	1	98	inf	infected
128	I	15/09/2020	Pig10	TBR PCR	1	105	inf	infected
129	I	22/09/2020	Pig10	TBR PCR	1	112	inf	infected
130	I	29/09/2020	Pig10	TBR PCR	1	119	inf	infected
131	I	06/10/2020	Pig10	TBR PCR	1	126	inf	infected
132	I	13/10/2020	Pig10	TBR PCR	1	133	inf	infected
133	I	20/10/2020	Pig10	TBR PCR	1	140	inf	infected
134	I	27/10/2020	Pig10	TBR PCR	1	147	inf	infected
135	I	03/11/2020	Pig10	TBR PCR	1	154	inf	infected
136	I	10/11/2020	Pig10	TBR PCR	1	161	inf	infected
137	I	17/11/2020	Pig10	TBR PCR	NA	168	inf	infected
138	I	24/11/2020	Pig10	TBR PCR	NA	175	inf	infected
139	I	01/12/2020	Pig10	TBR PCR	NA	182	inf	infected
140	I	08/12/2020	Pig10	TBR PCR	NA	189	inf	infected
141	I	28/05/2020	Pig11	TBR PCR	0	-5	inf	healthy
142	I	02/06/2020	Pig11	TBR PCR	0	0	inf	healthy
143	I	09/06/2020	Pig11	TBR PCR	1	7	inf	infected
144	I	16/06/2020	Pig11	TBR PCR	0	14	inf	infected
145	I	23/06/2020	Pig11	TBR PCR	0	21	inf	infected
146	I	01/07/2020	Pig11	TBR PCR	0	29	inf	infected
147	I	07/07/2020	Pig11	TBR PCR	0	35	inf	infected
148	I	21/07/2020	Pig11	TBR PCR	0	49	inf	infected
149	I	28/07/2020	Pig11	TBR PCR	1	56	inf	infected
150	I	04/08/2020	Pig11	TBR PCR	1	63	inf	infected
151	I	11/08/2020	Pig11	TBR PCR	1	70	inf	infected
152	I	18/08/2020	Pig11	TBR PCR	0	77	inf	infected
153	I	25/08/2020	Pig11	TBR PCR	1	84	inf	infected
154	I	01/09/2020	Pig11	TBR PCR	0	91	inf	infected
155	I	08/09/2020	Pig11	TBR PCR	0	98	inf	infected
156	I	15/09/2020	Pig11	TBR PCR	1	105	inf	infected
157	I	22/09/2020	Pig11	TBR PCR	0	112	inf	infected
158	I	29/09/2020	Pig11	TBR PCR	1	119	inf	infected
159	I	06/10/2020	Pig11	TBR PCR	0	126	inf	infected
160	I	13/10/2020	Pig11	TBR PCR	1	133	inf	infected
161	I	20/10/2020	Pig11	TBR PCR	1	140	inf	infected
162	I	27/10/2020	Pig11	TBR PCR	1	147	inf	infected
163	I	03/11/2020	Pig11	TBR PCR	0	154	inf	infected
164	I	10/11/2020	Pig11	TBR PCR	1	161	inf	infected
165	I	17/11/2020	Pig11	TBR PCR	0	168	inf	infected
166	I	24/11/2020	Pig11	TBR PCR	0	175	inf	infected
167	I	01/12/2020	Pig11	TBR PCR	0	182	inf	infected
168	I	08/12/2020	Pig11	TBR PCR	1	189	inf	infected
169	I	28/05/2020	Pig12	TBR PCR	0	-5	inf	healthy
170	I	02/06/2020	Pig12	TBR PCR	0	0	inf	healthy
171	I	09/06/2020	Pig12	TBR PCR	1	7	inf	infected
172	I	16/06/2020	Pig12	TBR PCR	0	14	inf	infected
173	I	23/06/2020	Pig12	TBR PCR	0	21	inf	infected
174	I	01/07/2020	Pig12	TBR PCR	1	29	inf	infected
175	I	07/07/2020	Pig12	TBR PCR	0	35	inf	infected
176	I	21/07/2020	Pig12	TBR PCR	1	49	inf	infected
177	I	28/07/2020	Pig12	TBR PCR	1	56	inf	infected
178	I	04/08/2020	Pig12	TBR PCR	1	63	inf	infected
179	I	11/08/2020	Pig12	TBR PCR	1	70	inf	infected
180	I	18/08/2020	Pig12	TBR PCR	0	77	inf	infected
181	I	25/08/2020	Pig12	TBR PCR	1	84	inf	infected
182	I	01/09/2020	Pig12	TBR PCR	0	91	inf	infected
183	I	08/09/2020	Pig12	TBR PCR	1	98	inf	infected
184	I	15/09/2020	Pig12	TBR PCR	1	105	inf	infected
185	I	22/09/2020	Pig12	TBR PCR	0	112	inf	infected
186	I	29/09/2020	Pig12	TBR PCR	1	119	inf	infected
187	I	06/10/2020	Pig12	TBR PCR	0	126	inf	infected
188	I	13/10/2020	Pig12	TBR PCR	1	133	inf	infected
189	I	20/10/2020	Pig12	TBR PCR	1	140	inf	infected
190	I	27/10/2020	Pig12	TBR PCR	1	147	inf	infected
191	I	03/11/2020	Pig12	TBR PCR	0	154	inf	infected
192	I	10/11/2020	Pig12	TBR PCR	0	161	inf	infected
193	I	17/11/2020	Pig12	TBR PCR	1	168	inf	infected
194	I	24/11/2020	Pig12	TBR PCR	0	175	inf	infected
195	I	01/12/2020	Pig12	TBR PCR	0	182	inf	infected
196	I	08/12/2020	Pig12	TBR PCR	1	189	inf	infected
197	C	28/05/2020	Pig15	TBR PCR	0	-5	inf	healthy
198	C	02/06/2020	Pig15	TBR PCR	0	0	inf	healthy
199	C	09/06/2020	Pig15	TBR PCR	0	7	inf	healthy
200	C	16/06/2020	Pig15	TBR PCR	0	14	inf	healthy
201	C	23/06/2020	Pig15	TBR PCR	0	21	inf	healthy
202	C	01/07/2020	Pig15	TBR PCR	0	29	inf	healthy
203	C	07/07/2020	Pig15	TBR PCR	0	35	inf	healthy
204	C	21/07/2020	Pig15	TBR PCR	0	49	inf	healthy
205	C	28/07/2020	Pig15	TBR PCR	0	56	inf	healthy
206	C	04/08/2020	Pig15	TBR PCR	0	63	inf	healthy
207	C	11/08/2020	Pig15	TBR PCR	0	70	inf	healthy
208	C	18/08/2020	Pig15	TBR PCR	0	77	inf	healthy
209	C	25/08/2020	Pig15	TBR PCR	0	84	inf	healthy
210	C	01/09/2020	Pig15	TBR PCR	0	91	inf	healthy
211	C	08/09/2020	Pig15	TBR PCR	0	98	inf	healthy
212	C	15/09/2020	Pig15	TBR PCR	0	105	inf	healthy
213	C	22/09/2020	Pig15	TBR PCR	0	112	inf	healthy
214	C	29/09/2020	Pig15	TBR PCR	0	119	inf	healthy
215	C	06/10/2020	Pig15	TBR PCR	0	126	inf	healthy
216	C	13/10/2020	Pig15	TBR PCR	0	133	inf	healthy
217	C	20/10/2020	Pig15	TBR PCR	0	140	inf	healthy
218	C	27/10/2020	Pig15	TBR PCR	0	147	inf	healthy
219	C	03/11/2020	Pig15	TBR PCR	0	154	inf	healthy
220	C	10/11/2020	Pig15	TBR PCR	0	161	inf	healthy
221	C	17/11/2020	Pig15	TBR PCR	0	168	inf	healthy
222	C	24/11/2020	Pig15	TBR PCR	0	175	inf	healthy
223	C	01/12/2020	Pig15	TBR PCR	0	182	inf	healthy
224	C	08/12/2020	Pig15	TBR PCR	0	189	inf	healthy
225	I	28/05/2020	Pig16	TBR PCR	0	-5	inf	healthy
226	I	02/06/2020	Pig16	TBR PCR	0	0	inf	healthy
227	I	09/06/2020	Pig16	TBR PCR	1	7	inf	infected
228	I	16/06/2020	Pig16	TBR PCR	0	14	inf	infected
229	I	23/06/2020	Pig16	TBR PCR	0	21	inf	infected
230	I	01/07/2020	Pig16	TBR PCR	1	29	inf	infected
231	I	07/07/2020	Pig16	TBR PCR	0	35	inf	infected
232	I	21/07/2020	Pig16	TBR PCR	0	49	inf	infected
233	I	28/07/2020	Pig16	TBR PCR	1	56	inf	infected
234	I	04/08/2020	Pig16	TBR PCR	1	63	inf	infected
235	I	11/08/2020	Pig16	TBR PCR	0	70	inf	infected
236	I	18/08/2020	Pig16	TBR PCR	0	77	inf	infected
237	I	25/08/2020	Pig16	TBR PCR	1	84	inf	infected
238	I	01/09/2020	Pig16	TBR PCR	1	91	inf	infected
239	I	08/09/2020	Pig16	TBR PCR	0	98	inf	infected
240	I	15/09/2020	Pig16	TBR PCR	0	105	inf	infected
241	I	22/09/2020	Pig16	TBR PCR	0	112	inf	infected
242	I	29/09/2020	Pig16	TBR PCR	0	119	inf	infected
243	I	06/10/2020	Pig16	TBR PCR	0	126	inf	infected
244	I	13/10/2020	Pig16	TBR PCR	1	133	inf	infected
245	I	20/10/2020	Pig16	TBR PCR	1	140	inf	infected
246	I	27/10/2020	Pig16	TBR PCR	1	147	inf	infected
247	I	03/11/2020	Pig16	TBR PCR	1	154	inf	infected
248	I	10/11/2020	Pig16	TBR PCR	1	161	inf	infected
249	I	17/11/2020	Pig16	TBR PCR	1	168	inf	infected
250	I	24/11/2020	Pig16	TBR PCR	0	175	inf	infected
251	I	01/12/2020	Pig16	TBR PCR	0	182	inf	infected
252	I	08/12/2020	Pig16	TBR PCR	1	189	inf	infected
253	C	28/05/2020	Pig17	TBR PCR	0	-5	inf	healthy
254	C	02/06/2020	Pig17	TBR PCR	0	0	inf	healthy
255	C	09/06/2020	Pig17	TBR PCR	0	7	inf	healthy
256	C	16/06/2020	Pig17	TBR PCR	0	14	inf	healthy
257	C	23/06/2020	Pig17	TBR PCR	0	21	inf	healthy
258	C	01/07/2020	Pig17	TBR PCR	0	29	inf	healthy
259	C	07/07/2020	Pig17	TBR PCR	0	35	inf	healthy
260	C	21/07/2020	Pig17	TBR PCR	0	49	inf	healthy
261	C	28/07/2020	Pig17	TBR PCR	0	56	inf	healthy
262	C	04/08/2020	Pig17	TBR PCR	0	63	inf	healthy
263	C	11/08/2020	Pig17	TBR PCR	0	70	inf	healthy
264	C	18/08/2020	Pig17	TBR PCR	0	77	inf	healthy
265	C	25/08/2020	Pig17	TBR PCR	0	84	inf	healthy
266	C	01/09/2020	Pig17	TBR PCR	0	91	inf	healthy
267	C	08/09/2020	Pig17	TBR PCR	0	98	inf	healthy
268	C	15/09/2020	Pig17	TBR PCR	0	105	inf	healthy
269	C	22/09/2020	Pig17	TBR PCR	0	112	inf	healthy
270	C	29/09/2020	Pig17	TBR PCR	0	119	inf	healthy
271	C	06/10/2020	Pig17	TBR PCR	0	126	inf	healthy
272	C	13/10/2020	Pig17	TBR PCR	0	133	inf	healthy
273	C	20/10/2020	Pig17	TBR PCR	0	140	inf	healthy
274	C	27/10/2020	Pig17	TBR PCR	0	147	inf	healthy
275	C	03/11/2020	Pig17	TBR PCR	0	154	inf	healthy
276	C	10/11/2020	Pig17	TBR PCR	0	161	inf	healthy
277	C	17/11/2020	Pig17	TBR PCR	0	168	inf	healthy
278	C	24/11/2020	Pig17	TBR PCR	0	175	inf	healthy
279	C	01/12/2020	Pig17	TBR PCR	0	182	inf	healthy
280	C	08/12/2020	Pig17	TBR PCR	0	189	inf	healthy
281	C	28/05/2020	Pig21	TBR PCR	0	-5	inf	healthy
282	C	02/06/2020	Pig21	TBR PCR	0	0	inf	healthy
283	C	09/06/2020	Pig21	TBR PCR	0	7	inf	healthy
284	C	16/06/2020	Pig21	TBR PCR	0	14	inf	healthy
285	C	23/06/2020	Pig21	TBR PCR	0	21	inf	healthy
286	C	01/07/2020	Pig21	TBR PCR	0	29	inf	healthy
287	C	07/07/2020	Pig21	TBR PCR	0	35	inf	healthy
288	C	21/07/2020	Pig21	TBR PCR	0	49	inf	healthy
289	C	28/07/2020	Pig21	TBR PCR	0	56	inf	healthy
290	C	04/08/2020	Pig21	TBR PCR	0	63	inf	healthy
291	C	11/08/2020	Pig21	TBR PCR	0	70	inf	healthy
292	C	18/08/2020	Pig21	TBR PCR	0	77	inf	healthy
293	C	25/08/2020	Pig21	TBR PCR	0	84	inf	healthy
294	C	01/09/2020	Pig21	TBR PCR	0	91	inf	healthy
295	C	08/09/2020	Pig21	TBR PCR	0	98	inf	healthy
296	C	15/09/2020	Pig21	TBR PCR	0	105	inf	healthy
297	C	22/09/2020	Pig21	TBR PCR	0	112	inf	healthy
298	C	29/09/2020	Pig21	TBR PCR	0	119	inf	healthy
299	C	06/10/2020	Pig21	TBR PCR	0	126	inf	healthy
300	C	13/10/2020	Pig21	TBR PCR	0	133	inf	healthy
301	C	20/10/2020	Pig21	TBR PCR	0	140	inf	healthy
302	C	27/10/2020	Pig21	TBR PCR	0	147	inf	healthy
303	C	03/11/2020	Pig21	TBR PCR	0	154	inf	healthy
304	C	10/11/2020	Pig21	TBR PCR	0	161	inf	healthy
305	C	17/11/2020	Pig21	TBR PCR	0	168	inf	healthy
306	C	24/11/2020	Pig21	TBR PCR	0	175	inf	healthy
307	C	01/12/2020	Pig21	TBR PCR	0	182	inf	healthy
308	C	08/12/2020	Pig21	TBR PCR	0	189	inf	healthy
309	I	28/05/2020	Pig23	TBR PCR	0	-5	inf	healthy
310	I	02/06/2020	Pig23	TBR PCR	0	0	inf	healthy
311	I	09/06/2020	Pig23	TBR PCR	1	7	inf	infected
312	I	16/06/2020	Pig23	TBR PCR	0	14	inf	infected
313	I	23/06/2020	Pig23	TBR PCR	1	21	inf	infected
314	I	01/07/2020	Pig23	TBR PCR	1	29	inf	infected
315	I	07/07/2020	Pig23	TBR PCR	0	35	inf	infected
316	I	21/07/2020	Pig23	TBR PCR	1	49	inf	infected
317	I	28/07/2020	Pig23	TBR PCR	1	56	inf	infected
318	I	04/08/2020	Pig23	TBR PCR	0	63	inf	infected
319	I	11/08/2020	Pig23	TBR PCR	1	70	inf	infected
320	I	18/08/2020	Pig23	TBR PCR	0	77	inf	infected
321	I	25/08/2020	Pig23	TBR PCR	0	84	inf	infected
322	I	01/09/2020	Pig23	TBR PCR	0	91	inf	infected
323	I	08/09/2020	Pig23	TBR PCR	1	98	inf	infected
324	I	15/09/2020	Pig23	TBR PCR	0	105	inf	infected
325	I	22/09/2020	Pig23	TBR PCR	1	112	inf	infected
326	I	29/09/2020	Pig23	TBR PCR	0	119	inf	infected
327	I	06/10/2020	Pig23	TBR PCR	1	126	inf	infected
328	I	13/10/2020	Pig23	TBR PCR	1	133	inf	infected
329	I	20/10/2020	Pig23	TBR PCR	1	140	inf	infected
330	I	27/10/2020	Pig23	TBR PCR	0	147	inf	infected
331	I	03/11/2020	Pig23	TBR PCR	0	154	inf	infected
332	I	10/11/2020	Pig23	TBR PCR	0	161	inf	infected
333	I	17/11/2020	Pig23	TBR PCR	1	168	inf	infected
334	I	24/11/2020	Pig23	TBR PCR	0	175	inf	infected
335	I	01/12/2020	Pig23	TBR PCR	0	182	inf	infected
336	I	08/12/2020	Pig23	TBR PCR	1	189	inf	infected
337	I	28/05/2020	Pig1	5.8S PCR	0	-5	inf	healthy
338	I	02/06/2020	Pig1	5.8S PCR	0	0	inf	healthy
339	I	09/06/2020	Pig1	5.8S PCR	1	7	inf	infected
340	I	16/06/2020	Pig1	5.8S PCR	1	14	inf	infected
341	I	23/06/2020	Pig1	5.8S PCR	1	21	inf	infected
342	I	01/07/2020	Pig1	5.8S PCR	1	29	inf	infected
343	I	07/07/2020	Pig1	5.8S PCR	1	35	inf	infected
344	I	21/07/2020	Pig1	5.8S PCR	1	49	inf	infected
345	I	28/07/2020	Pig1	5.8S PCR	1	56	inf	infected
346	I	04/08/2020	Pig1	5.8S PCR	1	63	inf	infected
347	I	11/08/2020	Pig1	5.8S PCR	1	70	inf	infected
348	I	18/08/2020	Pig1	5.8S PCR	1	77	inf	infected
349	I	25/08/2020	Pig1	5.8S PCR	1	84	inf	infected
350	I	01/09/2020	Pig1	5.8S PCR	1	91	inf	infected
351	I	08/09/2020	Pig1	5.8S PCR	0	98	inf	infected
352	I	15/09/2020	Pig1	5.8S PCR	1	105	inf	infected
353	I	22/09/2020	Pig1	5.8S PCR	1	112	inf	infected
354	I	29/09/2020	Pig1	5.8S PCR	1	119	inf	infected
355	I	06/10/2020	Pig1	5.8S PCR	1	126	inf	infected
356	I	13/10/2020	Pig1	5.8S PCR	1	133	inf	infected
357	I	20/10/2020	Pig1	5.8S PCR	0	140	inf	infected
358	I	27/10/2020	Pig1	5.8S PCR	1	147	inf	infected
359	I	03/11/2020	Pig1	5.8S PCR	0	154	inf	infected
360	I	10/11/2020	Pig1	5.8S PCR	0	161	inf	infected
361	I	17/11/2020	Pig1	5.8S PCR	1	168	inf	infected
362	I	24/11/2020	Pig1	5.8S PCR	1	175	inf	infected
363	I	01/12/2020	Pig1	5.8S PCR	0	182	inf	infected
364	I	08/12/2020	Pig1	5.8S PCR	1	189	inf	infected
365	I	28/05/2020	Pig2	5.8S PCR	0	-5	inf	healthy
366	I	02/06/2020	Pig2	5.8S PCR	0	0	inf	healthy
367	I	09/06/2020	Pig2	5.8S PCR	1	7	inf	infected
368	I	16/06/2020	Pig2	5.8S PCR	1	14	inf	infected
369	I	23/06/2020	Pig2	5.8S PCR	1	21	inf	infected
370	I	01/07/2020	Pig2	5.8S PCR	1	29	inf	infected
371	I	07/07/2020	Pig2	5.8S PCR	1	35	inf	infected
372	I	21/07/2020	Pig2	5.8S PCR	1	49	inf	infected
373	I	28/07/2020	Pig2	5.8S PCR	1	56	inf	infected
374	I	04/08/2020	Pig2	5.8S PCR	1	63	inf	infected
375	I	11/08/2020	Pig2	5.8S PCR	1	70	inf	infected
376	I	18/08/2020	Pig2	5.8S PCR	1	77	inf	infected
377	I	25/08/2020	Pig2	5.8S PCR	1	84	inf	infected
378	I	01/09/2020	Pig2	5.8S PCR	1	91	inf	infected
379	I	08/09/2020	Pig2	5.8S PCR	1	98	inf	infected
380	I	15/09/2020	Pig2	5.8S PCR	1	105	inf	infected
381	I	22/09/2020	Pig2	5.8S PCR	1	112	inf	infected
382	I	29/09/2020	Pig2	5.8S PCR	1	119	inf	infected
383	I	06/10/2020	Pig2	5.8S PCR	1	126	inf	infected
384	I	13/10/2020	Pig2	5.8S PCR	1	133	inf	infected
385	I	20/10/2020	Pig2	5.8S PCR	0	140	inf	infected
386	I	27/10/2020	Pig2	5.8S PCR	1	147	inf	infected
387	I	03/11/2020	Pig2	5.8S PCR	1	154	inf	infected
388	I	10/11/2020	Pig2	5.8S PCR	0	161	inf	infected
389	I	17/11/2020	Pig2	5.8S PCR	1	168	inf	infected
390	I	24/11/2020	Pig2	5.8S PCR	1	175	inf	infected
391	I	01/12/2020	Pig2	5.8S PCR	0	182	inf	infected
392	I	08/12/2020	Pig2	5.8S PCR	1	189	inf	infected
393	I	28/05/2020	Pig4	5.8S PCR	0	-5	inf	healthy
394	I	02/06/2020	Pig4	5.8S PCR	0	0	inf	healthy
395	I	09/06/2020	Pig4	5.8S PCR	1	7	inf	infected
396	I	16/06/2020	Pig4	5.8S PCR	1	14	inf	infected
397	I	23/06/2020	Pig4	5.8S PCR	0	21	inf	infected
398	I	01/07/2020	Pig4	5.8S PCR	1	29	inf	infected
399	I	07/07/2020	Pig4	5.8S PCR	0	35	inf	infected
400	I	21/07/2020	Pig4	5.8S PCR	0	49	inf	infected
401	I	28/07/2020	Pig4	5.8S PCR	1	56	inf	infected
402	I	04/08/2020	Pig4	5.8S PCR	0	63	inf	infected
403	I	11/08/2020	Pig4	5.8S PCR	0	70	inf	infected
404	I	18/08/2020	Pig4	5.8S PCR	0	77	inf	infected
405	I	25/08/2020	Pig4	5.8S PCR	0	84	inf	infected
406	I	01/09/2020	Pig4	5.8S PCR	0	91	inf	infected
407	I	08/09/2020	Pig4	5.8S PCR	1	98	inf	infected
408	I	15/09/2020	Pig4	5.8S PCR	0	105	inf	infected
409	I	22/09/2020	Pig4	5.8S PCR	0	112	inf	infected
410	I	29/09/2020	Pig4	5.8S PCR	0	119	inf	infected
411	I	06/10/2020	Pig4	5.8S PCR	0	126	inf	infected
412	I	13/10/2020	Pig4	5.8S PCR	0	133	inf	infected
413	I	20/10/2020	Pig4	5.8S PCR	0	140	inf	infected
414	I	27/10/2020	Pig4	5.8S PCR	0	147	inf	infected
415	I	03/11/2020	Pig4	5.8S PCR	0	154	inf	infected
416	I	10/11/2020	Pig4	5.8S PCR	0	161	inf	infected
417	I	17/11/2020	Pig4	5.8S PCR	0	168	inf	infected
418	I	24/11/2020	Pig4	5.8S PCR	0	175	inf	infected
419	I	01/12/2020	Pig4	5.8S PCR	0	182	inf	infected
420	I	08/12/2020	Pig4	5.8S PCR	0	189	inf	infected
421	C	28/05/2020	Pig5	5.8S PCR	0	-5	inf	healthy
422	C	02/06/2020	Pig5	5.8S PCR	0	0	inf	healthy
423	C	09/06/2020	Pig5	5.8S PCR	0	7	inf	healthy
424	C	16/06/2020	Pig5	5.8S PCR	0	14	inf	healthy
425	C	23/06/2020	Pig5	5.8S PCR	0	21	inf	healthy
426	C	01/07/2020	Pig5	5.8S PCR	0	29	inf	healthy
427	C	07/07/2020	Pig5	5.8S PCR	0	35	inf	healthy
428	C	21/07/2020	Pig5	5.8S PCR	0	49	inf	healthy
429	C	28/07/2020	Pig5	5.8S PCR	0	56	inf	healthy
430	C	04/08/2020	Pig5	5.8S PCR	0	63	inf	healthy
431	C	11/08/2020	Pig5	5.8S PCR	0	70	inf	healthy
432	C	18/08/2020	Pig5	5.8S PCR	0	77	inf	healthy
433	C	25/08/2020	Pig5	5.8S PCR	0	84	inf	healthy
434	C	01/09/2020	Pig5	5.8S PCR	0	91	inf	healthy
435	C	08/09/2020	Pig5	5.8S PCR	0	98	inf	healthy
436	C	15/09/2020	Pig5	5.8S PCR	0	105	inf	healthy
437	C	22/09/2020	Pig5	5.8S PCR	0	112	inf	healthy
438	C	29/09/2020	Pig5	5.8S PCR	0	119	inf	healthy
439	C	06/10/2020	Pig5	5.8S PCR	0	126	inf	healthy
440	C	13/10/2020	Pig5	5.8S PCR	0	133	inf	healthy
441	C	20/10/2020	Pig5	5.8S PCR	0	140	inf	healthy
442	C	27/10/2020	Pig5	5.8S PCR	0	147	inf	healthy
443	C	03/11/2020	Pig5	5.8S PCR	0	154	inf	healthy
444	C	10/11/2020	Pig5	5.8S PCR	0	161	inf	healthy
445	C	17/11/2020	Pig5	5.8S PCR	0	168	inf	healthy
446	C	24/11/2020	Pig5	5.8S PCR	0	175	inf	healthy
447	C	01/12/2020	Pig5	5.8S PCR	0	182	inf	healthy
448	C	08/12/2020	Pig5	5.8S PCR	0	189	inf	healthy
449	I	28/05/2020	Pig10	5.8S PCR	0	-5	inf	healthy
450	I	02/06/2020	Pig10	5.8S PCR	0	0	inf	healthy
451	I	09/06/2020	Pig10	5.8S PCR	1	7	inf	infected
452	I	16/06/2020	Pig10	5.8S PCR	1	14	inf	infected
453	I	23/06/2020	Pig10	5.8S PCR	0	21	inf	infected
454	I	01/07/2020	Pig10	5.8S PCR	0	29	inf	infected
455	I	07/07/2020	Pig10	5.8S PCR	0	35	inf	infected
456	I	21/07/2020	Pig10	5.8S PCR	0	49	inf	infected
457	I	28/07/2020	Pig10	5.8S PCR	1	56	inf	infected
458	I	04/08/2020	Pig10	5.8S PCR	1	63	inf	infected
459	I	11/08/2020	Pig10	5.8S PCR	1	70	inf	infected
460	I	18/08/2020	Pig10	5.8S PCR	1	77	inf	infected
461	I	25/08/2020	Pig10	5.8S PCR	1	84	inf	infected
462	I	01/09/2020	Pig10	5.8S PCR	1	91	inf	infected
463	I	08/09/2020	Pig10	5.8S PCR	1	98	inf	infected
464	I	15/09/2020	Pig10	5.8S PCR	1	105	inf	infected
465	I	22/09/2020	Pig10	5.8S PCR	1	112	inf	infected
466	I	29/09/2020	Pig10	5.8S PCR	1	119	inf	infected
467	I	06/10/2020	Pig10	5.8S PCR	1	126	inf	infected
468	I	13/10/2020	Pig10	5.8S PCR	1	133	inf	infected
469	I	20/10/2020	Pig10	5.8S PCR	1	140	inf	infected
470	I	27/10/2020	Pig10	5.8S PCR	1	147	inf	infected
471	I	03/11/2020	Pig10	5.8S PCR	1	154	inf	infected
472	I	10/11/2020	Pig10	5.8S PCR	1	161	inf	infected
473	I	17/11/2020	Pig10	5.8S PCR	NA	168	inf	infected
474	I	24/11/2020	Pig10	5.8S PCR	NA	175	inf	infected
475	I	01/12/2020	Pig10	5.8S PCR	NA	182	inf	infected
476	I	08/12/2020	Pig10	5.8S PCR	NA	189	inf	infected
477	I	28/05/2020	Pig11	5.8S PCR	0	-5	inf	healthy
478	I	02/06/2020	Pig11	5.8S PCR	0	0	inf	healthy
479	I	09/06/2020	Pig11	5.8S PCR	1	7	inf	infected
480	I	16/06/2020	Pig11	5.8S PCR	0	14	inf	infected
481	I	23/06/2020	Pig11	5.8S PCR	0	21	inf	infected
482	I	01/07/2020	Pig11	5.8S PCR	0	29	inf	infected
483	I	07/07/2020	Pig11	5.8S PCR	0	35	inf	infected
484	I	21/07/2020	Pig11	5.8S PCR	0	49	inf	infected
485	I	28/07/2020	Pig11	5.8S PCR	1	56	inf	infected
486	I	04/08/2020	Pig11	5.8S PCR	1	63	inf	infected
487	I	11/08/2020	Pig11	5.8S PCR	1	70	inf	infected
488	I	18/08/2020	Pig11	5.8S PCR	0	77	inf	infected
489	I	25/08/2020	Pig11	5.8S PCR	1	84	inf	infected
490	I	01/09/2020	Pig11	5.8S PCR	0	91	inf	infected
491	I	08/09/2020	Pig11	5.8S PCR	0	98	inf	infected
492	I	15/09/2020	Pig11	5.8S PCR	0	105	inf	infected
493	I	22/09/2020	Pig11	5.8S PCR	0	112	inf	infected
494	I	29/09/2020	Pig11	5.8S PCR	1	119	inf	infected
495	I	06/10/2020	Pig11	5.8S PCR	1	126	inf	infected
496	I	13/10/2020	Pig11	5.8S PCR	1	133	inf	infected
497	I	20/10/2020	Pig11	5.8S PCR	1	140	inf	infected
498	I	27/10/2020	Pig11	5.8S PCR	1	147	inf	infected
499	I	03/11/2020	Pig11	5.8S PCR	1	154	inf	infected
500	I	10/11/2020	Pig11	5.8S PCR	1	161	inf	infected
501	I	17/11/2020	Pig11	5.8S PCR	0	168	inf	infected
502	I	24/11/2020	Pig11	5.8S PCR	0	175	inf	infected
503	I	01/12/2020	Pig11	5.8S PCR	0	182	inf	infected
504	I	08/12/2020	Pig11	5.8S PCR	1	189	inf	infected
505	I	28/05/2020	Pig12	5.8S PCR	0	-5	inf	healthy
506	I	02/06/2020	Pig12	5.8S PCR	0	0	inf	healthy
507	I	09/06/2020	Pig12	5.8S PCR	1	7	inf	infected
508	I	16/06/2020	Pig12	5.8S PCR	0	14	inf	infected
509	I	23/06/2020	Pig12	5.8S PCR	0	21	inf	infected
510	I	01/07/2020	Pig12	5.8S PCR	1	29	inf	infected
511	I	07/07/2020	Pig12	5.8S PCR	0	35	inf	infected
512	I	21/07/2020	Pig12	5.8S PCR	1	49	inf	infected
513	I	28/07/2020	Pig12	5.8S PCR	1	56	inf	infected
514	I	04/08/2020	Pig12	5.8S PCR	1	63	inf	infected
515	I	11/08/2020	Pig12	5.8S PCR	1	70	inf	infected
516	I	18/08/2020	Pig12	5.8S PCR	0	77	inf	infected
517	I	25/08/2020	Pig12	5.8S PCR	1	84	inf	infected
518	I	01/09/2020	Pig12	5.8S PCR	0	91	inf	infected
519	I	08/09/2020	Pig12	5.8S PCR	1	98	inf	infected
520	I	15/09/2020	Pig12	5.8S PCR	1	105	inf	infected
521	I	22/09/2020	Pig12	5.8S PCR	1	112	inf	infected
522	I	29/09/2020	Pig12	5.8S PCR	1	119	inf	infected
523	I	06/10/2020	Pig12	5.8S PCR	1	126	inf	infected
524	I	13/10/2020	Pig12	5.8S PCR	1	133	inf	infected
525	I	20/10/2020	Pig12	5.8S PCR	1	140	inf	infected
526	I	27/10/2020	Pig12	5.8S PCR	1	147	inf	infected
527	I	03/11/2020	Pig12	5.8S PCR	1	154	inf	infected
528	I	10/11/2020	Pig12	5.8S PCR	1	161	inf	infected
529	I	17/11/2020	Pig12	5.8S PCR	1	168	inf	infected
530	I	24/11/2020	Pig12	5.8S PCR	0	175	inf	infected
531	I	01/12/2020	Pig12	5.8S PCR	0	182	inf	infected
532	I	08/12/2020	Pig12	5.8S PCR	0	189	inf	infected
533	C	28/05/2020	Pig15	5.8S PCR	0	-5	inf	healthy
534	C	02/06/2020	Pig15	5.8S PCR	0	0	inf	healthy
535	C	09/06/2020	Pig15	5.8S PCR	0	7	inf	healthy
536	C	16/06/2020	Pig15	5.8S PCR	0	14	inf	healthy
537	C	23/06/2020	Pig15	5.8S PCR	0	21	inf	healthy
538	C	01/07/2020	Pig15	5.8S PCR	0	29	inf	healthy
539	C	07/07/2020	Pig15	5.8S PCR	0	35	inf	healthy
540	C	21/07/2020	Pig15	5.8S PCR	0	49	inf	healthy
541	C	28/07/2020	Pig15	5.8S PCR	0	56	inf	healthy
542	C	04/08/2020	Pig15	5.8S PCR	0	63	inf	healthy
543	C	11/08/2020	Pig15	5.8S PCR	0	70	inf	healthy
544	C	18/08/2020	Pig15	5.8S PCR	0	77	inf	healthy
545	C	25/08/2020	Pig15	5.8S PCR	0	84	inf	healthy
546	C	01/09/2020	Pig15	5.8S PCR	0	91	inf	healthy
547	C	08/09/2020	Pig15	5.8S PCR	0	98	inf	healthy
548	C	15/09/2020	Pig15	5.8S PCR	0	105	inf	healthy
549	C	22/09/2020	Pig15	5.8S PCR	0	112	inf	healthy
550	C	29/09/2020	Pig15	5.8S PCR	0	119	inf	healthy
551	C	06/10/2020	Pig15	5.8S PCR	0	126	inf	healthy
552	C	13/10/2020	Pig15	5.8S PCR	0	133	inf	healthy
553	C	20/10/2020	Pig15	5.8S PCR	0	140	inf	healthy
554	C	27/10/2020	Pig15	5.8S PCR	0	147	inf	healthy
555	C	03/11/2020	Pig15	5.8S PCR	0	154	inf	healthy
556	C	10/11/2020	Pig15	5.8S PCR	0	161	inf	healthy
557	C	17/11/2020	Pig15	5.8S PCR	0	168	inf	healthy
558	C	24/11/2020	Pig15	5.8S PCR	0	175	inf	healthy
559	C	01/12/2020	Pig15	5.8S PCR	0	182	inf	healthy
560	C	08/12/2020	Pig15	5.8S PCR	0	189	inf	healthy
561	I	28/05/2020	Pig16	5.8S PCR	0	-5	inf	healthy
562	I	02/06/2020	Pig16	5.8S PCR	0	0	inf	healthy
563	I	09/06/2020	Pig16	5.8S PCR	1	7	inf	infected
564	I	16/06/2020	Pig16	5.8S PCR	0	14	inf	infected
565	I	23/06/2020	Pig16	5.8S PCR	0	21	inf	infected
566	I	01/07/2020	Pig16	5.8S PCR	1	29	inf	infected
567	I	07/07/2020	Pig16	5.8S PCR	0	35	inf	infected
568	I	21/07/2020	Pig16	5.8S PCR	0	49	inf	infected
569	I	28/07/2020	Pig16	5.8S PCR	1	56	inf	infected
570	I	04/08/2020	Pig16	5.8S PCR	1	63	inf	infected
571	I	11/08/2020	Pig16	5.8S PCR	0	70	inf	infected
572	I	18/08/2020	Pig16	5.8S PCR	0	77	inf	infected
573	I	25/08/2020	Pig16	5.8S PCR	0	84	inf	infected
574	I	01/09/2020	Pig16	5.8S PCR	0	91	inf	infected
575	I	08/09/2020	Pig16	5.8S PCR	0	98	inf	infected
576	I	15/09/2020	Pig16	5.8S PCR	0	105	inf	infected
577	I	22/09/2020	Pig16	5.8S PCR	0	112	inf	infected
578	I	29/09/2020	Pig16	5.8S PCR	0	119	inf	infected
579	I	06/10/2020	Pig16	5.8S PCR	0	126	inf	infected
580	I	13/10/2020	Pig16	5.8S PCR	0	133	inf	infected
581	I	20/10/2020	Pig16	5.8S PCR	0	140	inf	infected
582	I	27/10/2020	Pig16	5.8S PCR	0	147	inf	infected
583	I	03/11/2020	Pig16	5.8S PCR	0	154	inf	infected
584	I	10/11/2020	Pig16	5.8S PCR	1	161	inf	infected
585	I	17/11/2020	Pig16	5.8S PCR	1	168	inf	infected
586	I	24/11/2020	Pig16	5.8S PCR	0	175	inf	infected
587	I	01/12/2020	Pig16	5.8S PCR	0	182	inf	infected
588	I	08/12/2020	Pig16	5.8S PCR	0	189	inf	infected
589	C	28/05/2020	Pig17	5.8S PCR	0	-5	inf	healthy
590	C	02/06/2020	Pig17	5.8S PCR	0	0	inf	healthy
591	C	09/06/2020	Pig17	5.8S PCR	0	7	inf	healthy
592	C	16/06/2020	Pig17	5.8S PCR	0	14	inf	healthy
593	C	23/06/2020	Pig17	5.8S PCR	0	21	inf	healthy
594	C	01/07/2020	Pig17	5.8S PCR	0	29	inf	healthy
595	C	07/07/2020	Pig17	5.8S PCR	0	35	inf	healthy
596	C	21/07/2020	Pig17	5.8S PCR	0	49	inf	healthy
597	C	28/07/2020	Pig17	5.8S PCR	0	56	inf	healthy
598	C	04/08/2020	Pig17	5.8S PCR	0	63	inf	healthy
599	C	11/08/2020	Pig17	5.8S PCR	0	70	inf	healthy
600	C	18/08/2020	Pig17	5.8S PCR	0	77	inf	healthy
601	C	25/08/2020	Pig17	5.8S PCR	0	84	inf	healthy
602	C	01/09/2020	Pig17	5.8S PCR	0	91	inf	healthy
603	C	08/09/2020	Pig17	5.8S PCR	0	98	inf	healthy
604	C	15/09/2020	Pig17	5.8S PCR	0	105	inf	healthy
605	C	22/09/2020	Pig17	5.8S PCR	0	112	inf	healthy
606	C	29/09/2020	Pig17	5.8S PCR	0	119	inf	healthy
607	C	06/10/2020	Pig17	5.8S PCR	0	126	inf	healthy
608	C	13/10/2020	Pig17	5.8S PCR	0	133	inf	healthy
609	C	20/10/2020	Pig17	5.8S PCR	0	140	inf	healthy
610	C	27/10/2020	Pig17	5.8S PCR	0	147	inf	healthy
611	C	03/11/2020	Pig17	5.8S PCR	0	154	inf	healthy
612	C	10/11/2020	Pig17	5.8S PCR	0	161	inf	healthy
613	C	17/11/2020	Pig17	5.8S PCR	0	168	inf	healthy
614	C	24/11/2020	Pig17	5.8S PCR	0	175	inf	healthy
615	C	01/12/2020	Pig17	5.8S PCR	0	182	inf	healthy
616	C	08/12/2020	Pig17	5.8S PCR	0	189	inf	healthy
617	C	28/05/2020	Pig21	5.8S PCR	0	-5	inf	healthy
618	C	02/06/2020	Pig21	5.8S PCR	0	0	inf	healthy
619	C	09/06/2020	Pig21	5.8S PCR	0	7	inf	healthy
620	C	16/06/2020	Pig21	5.8S PCR	0	14	inf	healthy
621	C	23/06/2020	Pig21	5.8S PCR	0	21	inf	healthy
622	C	01/07/2020	Pig21	5.8S PCR	0	29	inf	healthy
623	C	07/07/2020	Pig21	5.8S PCR	0	35	inf	healthy
624	C	21/07/2020	Pig21	5.8S PCR	0	49	inf	healthy
625	C	28/07/2020	Pig21	5.8S PCR	0	56	inf	healthy
626	C	04/08/2020	Pig21	5.8S PCR	0	63	inf	healthy
627	C	11/08/2020	Pig21	5.8S PCR	0	70	inf	healthy
628	C	18/08/2020	Pig21	5.8S PCR	0	77	inf	healthy
629	C	25/08/2020	Pig21	5.8S PCR	0	84	inf	healthy
630	C	01/09/2020	Pig21	5.8S PCR	0	91	inf	healthy
631	C	08/09/2020	Pig21	5.8S PCR	0	98	inf	healthy
632	C	15/09/2020	Pig21	5.8S PCR	0	105	inf	healthy
633	C	22/09/2020	Pig21	5.8S PCR	0	112	inf	healthy
634	C	29/09/2020	Pig21	5.8S PCR	0	119	inf	healthy
635	C	06/10/2020	Pig21	5.8S PCR	0	126	inf	healthy
636	C	13/10/2020	Pig21	5.8S PCR	0	133	inf	healthy
637	C	20/10/2020	Pig21	5.8S PCR	0	140	inf	healthy
638	C	27/10/2020	Pig21	5.8S PCR	0	147	inf	healthy
639	C	03/11/2020	Pig21	5.8S PCR	0	154	inf	healthy
640	C	10/11/2020	Pig21	5.8S PCR	0	161	inf	healthy
641	C	17/11/2020	Pig21	5.8S PCR	0	168	inf	healthy
642	C	24/11/2020	Pig21	5.8S PCR	0	175	inf	healthy
643	C	01/12/2020	Pig21	5.8S PCR	0	182	inf	healthy
644	C	08/12/2020	Pig21	5.8S PCR	0	189	inf	healthy
645	I	28/05/2020	Pig23	5.8S PCR	0	-5	inf	healthy
646	I	02/06/2020	Pig23	5.8S PCR	0	0	inf	healthy
647	I	09/06/2020	Pig23	5.8S PCR	1	7	inf	infected
648	I	16/06/2020	Pig23	5.8S PCR	1	14	inf	infected
649	I	23/06/2020	Pig23	5.8S PCR	1	21	inf	infected
650	I	01/07/2020	Pig23	5.8S PCR	0	29	inf	infected
651	I	07/07/2020	Pig23	5.8S PCR	1	35	inf	infected
652	I	21/07/2020	Pig23	5.8S PCR	1	49	inf	infected
653	I	28/07/2020	Pig23	5.8S PCR	1	56	inf	infected
654	I	04/08/2020	Pig23	5.8S PCR	1	63	inf	infected
655	I	11/08/2020	Pig23	5.8S PCR	1	70	inf	infected
656	I	18/08/2020	Pig23	5.8S PCR	1	77	inf	infected
657	I	25/08/2020	Pig23	5.8S PCR	1	84	inf	infected
658	I	01/09/2020	Pig23	5.8S PCR	0	91	inf	infected
659	I	08/09/2020	Pig23	5.8S PCR	1	98	inf	infected
660	I	15/09/2020	Pig23	5.8S PCR	1	105	inf	infected
661	I	22/09/2020	Pig23	5.8S PCR	1	112	inf	infected
662	I	29/09/2020	Pig23	5.8S PCR	1	119	inf	infected
663	I	06/10/2020	Pig23	5.8S PCR	1	126	inf	infected
664	I	13/10/2020	Pig23	5.8S PCR	1	133	inf	infected
665	I	20/10/2020	Pig23	5.8S PCR	1	140	inf	infected
666	I	27/10/2020	Pig23	5.8S PCR	0	147	inf	infected
667	I	03/11/2020	Pig23	5.8S PCR	0	154	inf	infected
668	I	10/11/2020	Pig23	5.8S PCR	1	161	inf	infected
669	I	17/11/2020	Pig23	5.8S PCR	1	168	inf	infected
670	I	24/11/2020	Pig23	5.8S PCR	1	175	inf	infected
671	I	01/12/2020	Pig23	5.8S PCR	1	182	inf	infected
672	I	08/12/2020	Pig23	5.8S PCR	1	189	inf	infected
