# Supplementary material for: Performance of diagnostic tests for Trypanosoma brucei brucei in experimentally infected pigs
Source: PLoS Negl Trop Dis. 2023 Nov 9;17(11):e0011730. doi: 10.1371/journal.pntd.0011730 (PMC10662723; doi:10.1371/journal.pntd.0011730)
Supplement: S3 Table — Raw data for serological tests. Columns header: Index (index line), Date: date of sampling; Group: group C for the control group, I for infected group; Pig: pig identifier; Test: serolgoical test (CATT, RDT, ELISA, TL LiTat1.6); Result: result of the serological test 0 for negative, 1 for positive; DPI: Date Post-Infection; Phase: pre_inf for before infection; inf for from infection; Status: healthy or infected status of pigs. (CSV) [file pntd.0011730.s003.csv]

Index	Date	Group	Pig	Test	Result	DPI	Phase	Status
1	14/05/2020	C	Pig15	CATT	0	-19	pre_inf	healthy
2	14/05/2020	C	Pig17	CATT	0	-19	pre_inf	healthy
3	14/05/2020	C	Pig21	CATT	0	-19	pre_inf	healthy
4	14/05/2020	C	Pig5	CATT	1	-19	pre_inf	healthy
5	14/05/2020	I	Pig1	CATT	0	-19	pre_inf	healthy
6	14/05/2020	I	Pig10	CATT	0	-19	pre_inf	healthy
7	14/05/2020	I	Pig11	CATT	0	-19	pre_inf	healthy
8	14/05/2020	I	Pig12	CATT	0	-19	pre_inf	healthy
9	14/05/2020	I	Pig16	CATT	0	-19	pre_inf	healthy
10	14/05/2020	I	Pig2	CATT	0	-19	pre_inf	healthy
11	14/05/2020	I	Pig23	CATT	0	-19	pre_inf	healthy
12	14/05/2020	I	Pig4	CATT	0	-19	pre_inf	healthy
13	28/05/2020	C	Pig15	CATT	0	-5	pre_inf	healthy
14	28/05/2020	C	Pig17	CATT	0	-5	pre_inf	healthy
15	28/05/2020	C	Pig21	CATT	0	-5	pre_inf	healthy
16	28/05/2020	C	Pig5	CATT	0	-5	pre_inf	healthy
17	28/05/2020	I	Pig1	CATT	0	-5	pre_inf	healthy
18	28/05/2020	I	Pig10	CATT	0	-5	pre_inf	healthy
19	28/05/2020	I	Pig11	CATT	0	-5	pre_inf	healthy
20	28/05/2020	I	Pig12	CATT	0	-5	pre_inf	healthy
21	28/05/2020	I	Pig16	CATT	0	-5	pre_inf	healthy
22	28/05/2020	I	Pig2	CATT	0	-5	pre_inf	healthy
23	28/05/2020	I	Pig23	CATT	0	-5	pre_inf	healthy
24	28/05/2020	I	Pig4	CATT	0	-5	pre_inf	healthy
25	02/06/2020	C	Pig15	CATT	0	0	inf	healthy
26	02/06/2020	C	Pig17	CATT	0	0	inf	healthy
27	02/06/2020	C	Pig21	CATT	0	0	inf	healthy
28	02/06/2020	C	Pig5	CATT	0	0	inf	healthy
29	02/06/2020	I	Pig1	CATT	0	0	inf	healthy
30	02/06/2020	I	Pig10	CATT	0	0	inf	healthy
31	02/06/2020	I	Pig11	CATT	0	0	inf	healthy
32	02/06/2020	I	Pig12	CATT	0	0	inf	healthy
33	02/06/2020	I	Pig16	CATT	0	0	inf	healthy
34	02/06/2020	I	Pig2	CATT	0	0	inf	healthy
35	02/06/2020	I	Pig23	CATT	0	0	inf	healthy
36	02/06/2020	I	Pig4	CATT	0	0	inf	healthy
37	09/06/2020	C	Pig15	CATT	0	7	inf	healthy
38	09/06/2020	C	Pig17	CATT	0	7	inf	healthy
39	09/06/2020	C	Pig21	CATT	0	7	inf	healthy
40	09/06/2020	C	Pig5	CATT	1	7	inf	healthy
41	09/06/2020	I	Pig1	CATT	1	7	inf	infected
42	09/06/2020	I	Pig10	CATT	1	7	inf	infected
43	09/06/2020	I	Pig11	CATT	1	7	inf	infected
44	09/06/2020	I	Pig12	CATT	1	7	inf	infected
45	09/06/2020	I	Pig16	CATT	0	7	inf	infected
46	09/06/2020	I	Pig2	CATT	0	7	inf	infected
47	09/06/2020	I	Pig23	CATT	0	7	inf	infected
48	09/06/2020	I	Pig4	CATT	1	7	inf	infected
49	16/06/2020	C	Pig15	CATT	0	14	inf	healthy
50	16/06/2020	C	Pig17	CATT	1	14	inf	healthy
51	16/06/2020	C	Pig21	CATT	0	14	inf	healthy
52	16/06/2020	C	Pig5	CATT	1	14	inf	healthy
53	16/06/2020	I	Pig1	CATT	1	14	inf	infected
54	16/06/2020	I	Pig10	CATT	1	14	inf	infected
55	16/06/2020	I	Pig11	CATT	1	14	inf	infected
56	16/06/2020	I	Pig12	CATT	1	14	inf	infected
57	16/06/2020	I	Pig16	CATT	1	14	inf	infected
58	16/06/2020	I	Pig2	CATT	1	14	inf	infected
59	16/06/2020	I	Pig23	CATT	0	14	inf	infected
60	16/06/2020	I	Pig4	CATT	1	14	inf	infected
61	23/06/2020	C	Pig15	CATT	0	21	inf	healthy
62	23/06/2020	C	Pig17	CATT	0	21	inf	healthy
63	23/06/2020	C	Pig21	CATT	0	21	inf	healthy
64	23/06/2020	C	Pig5	CATT	1	21	inf	healthy
65	23/06/2020	I	Pig1	CATT	1	21	inf	infected
66	23/06/2020	I	Pig10	CATT	1	21	inf	infected
67	23/06/2020	I	Pig11	CATT	1	21	inf	infected
68	23/06/2020	I	Pig12	CATT	1	21	inf	infected
69	23/06/2020	I	Pig16	CATT	1	21	inf	infected
70	23/06/2020	I	Pig2	CATT	1	21	inf	infected
71	23/06/2020	I	Pig23	CATT	1	21	inf	infected
72	23/06/2020	I	Pig4	CATT	1	21	inf	infected
73	30/06/2020	C	Pig15	CATT	0	28	inf	healthy
74	30/06/2020	C	Pig17	CATT	0	28	inf	healthy
75	30/06/2020	C	Pig21	CATT	0	28	inf	healthy
76	30/06/2020	C	Pig5	CATT	1	28	inf	healthy
77	30/06/2020	I	Pig1	CATT	1	28	inf	infected
78	30/06/2020	I	Pig10	CATT	1	28	inf	infected
79	30/06/2020	I	Pig11	CATT	1	28	inf	infected
80	30/06/2020	I	Pig12	CATT	1	28	inf	infected
81	30/06/2020	I	Pig16	CATT	1	28	inf	infected
82	30/06/2020	I	Pig2	CATT	1	28	inf	infected
83	30/06/2020	I	Pig23	CATT	1	28	inf	infected
84	30/06/2020	I	Pig4	CATT	1	28	inf	infected
85	07/07/2020	C	Pig15	CATT	0	35	inf	healthy
86	07/07/2020	C	Pig17	CATT	0	35	inf	healthy
87	07/07/2020	C	Pig21	CATT	0	35	inf	healthy
88	07/07/2020	C	Pig5	CATT	1	35	inf	healthy
89	07/07/2020	I	Pig1	CATT	1	35	inf	infected
90	07/07/2020	I	Pig10	CATT	1	35	inf	infected
91	07/07/2020	I	Pig11	CATT	1	35	inf	infected
92	07/07/2020	I	Pig12	CATT	1	35	inf	infected
93	07/07/2020	I	Pig16	CATT	1	35	inf	infected
94	07/07/2020	I	Pig2	CATT	1	35	inf	infected
95	07/07/2020	I	Pig23	CATT	1	35	inf	infected
96	07/07/2020	I	Pig4	CATT	1	35	inf	infected
97	21/07/2020	C	Pig15	CATT	0	49	inf	healthy
98	21/07/2020	C	Pig17	CATT	0	49	inf	healthy
99	21/07/2020	C	Pig21	CATT	0	49	inf	healthy
100	21/07/2020	C	Pig5	CATT	1	49	inf	healthy
101	21/07/2020	I	Pig1	CATT	1	49	inf	infected
102	21/07/2020	I	Pig10	CATT	1	49	inf	infected
103	21/07/2020	I	Pig11	CATT	0	49	inf	infected
104	21/07/2020	I	Pig12	CATT	0	49	inf	infected
105	21/07/2020	I	Pig16	CATT	1	49	inf	infected
106	21/07/2020	I	Pig2	CATT	1	49	inf	infected
107	21/07/2020	I	Pig23	CATT	0	49	inf	infected
108	21/07/2020	I	Pig4	CATT	1	49	inf	infected
109	28/07/2020	C	Pig15	CATT	0	56	inf	healthy
110	28/07/2020	C	Pig17	CATT	0	56	inf	healthy
111	28/07/2020	C	Pig21	CATT	0	56	inf	healthy
112	28/07/2020	C	Pig5	CATT	1	56	inf	healthy
113	28/07/2020	I	Pig1	CATT	0	56	inf	infected
114	28/07/2020	I	Pig10	CATT	1	56	inf	infected
115	28/07/2020	I	Pig11	CATT	1	56	inf	infected
116	28/07/2020	I	Pig12	CATT	1	56	inf	infected
117	28/07/2020	I	Pig16	CATT	1	56	inf	infected
118	28/07/2020	I	Pig2	CATT	1	56	inf	infected
119	28/07/2020	I	Pig23	CATT	1	56	inf	infected
120	28/07/2020	I	Pig4	CATT	1	56	inf	infected
121	04/08/2020	C	Pig15	CATT	0	63	inf	healthy
122	04/08/2020	C	Pig17	CATT	0	63	inf	healthy
123	04/08/2020	C	Pig21	CATT	0	63	inf	healthy
124	04/08/2020	C	Pig5	CATT	1	63	inf	healthy
125	04/08/2020	I	Pig1	CATT	1	63	inf	infected
126	04/08/2020	I	Pig10	CATT	1	63	inf	infected
127	04/08/2020	I	Pig11	CATT	0	63	inf	infected
128	04/08/2020	I	Pig12	CATT	1	63	inf	infected
129	04/08/2020	I	Pig16	CATT	0	63	inf	infected
130	04/08/2020	I	Pig2	CATT	1	63	inf	infected
131	04/08/2020	I	Pig23	CATT	1	63	inf	infected
132	04/08/2020	I	Pig4	CATT	1	63	inf	infected
133	11/08/2020	C	Pig15	CATT	0	70	inf	healthy
134	11/08/2020	C	Pig17	CATT	0	70	inf	healthy
135	11/08/2020	C	Pig21	CATT	0	70	inf	healthy
136	11/08/2020	C	Pig5	CATT	1	70	inf	healthy
137	11/08/2020	I	Pig1	CATT	1	70	inf	infected
138	11/08/2020	I	Pig10	CATT	1	70	inf	infected
139	11/08/2020	I	Pig11	CATT	0	70	inf	infected
140	11/08/2020	I	Pig12	CATT	0	70	inf	infected
141	11/08/2020	I	Pig16	CATT	1	70	inf	infected
142	11/08/2020	I	Pig2	CATT	1	70	inf	infected
143	11/08/2020	I	Pig23	CATT	0	70	inf	infected
144	11/08/2020	I	Pig4	CATT	1	70	inf	infected
145	18/08/2020	C	Pig15	CATT	0	77	inf	healthy
146	18/08/2020	C	Pig17	CATT	0	77	inf	healthy
147	18/08/2020	C	Pig21	CATT	0	77	inf	healthy
148	18/08/2020	C	Pig5	CATT	0	77	inf	healthy
149	18/08/2020	I	Pig1	CATT	0	77	inf	infected
150	18/08/2020	I	Pig10	CATT	0	77	inf	infected
151	18/08/2020	I	Pig11	CATT	1	77	inf	infected
152	18/08/2020	I	Pig12	CATT	1	77	inf	infected
153	18/08/2020	I	Pig16	CATT	1	77	inf	infected
154	18/08/2020	I	Pig2	CATT	1	77	inf	infected
155	18/08/2020	I	Pig23	CATT	0	77	inf	infected
156	18/08/2020	I	Pig4	CATT	1	77	inf	infected
157	25/08/2020	C	Pig15	CATT	0	84	inf	healthy
158	25/08/2020	C	Pig17	CATT	0	84	inf	healthy
159	25/08/2020	C	Pig21	CATT	0	84	inf	healthy
160	25/08/2020	C	Pig5	CATT	1	84	inf	healthy
161	25/08/2020	I	Pig1	CATT	1	84	inf	infected
162	25/08/2020	I	Pig10	CATT	1	84	inf	infected
163	25/08/2020	I	Pig11	CATT	1	84	inf	infected
164	25/08/2020	I	Pig12	CATT	1	84	inf	infected
165	25/08/2020	I	Pig16	CATT	1	84	inf	infected
166	25/08/2020	I	Pig2	CATT	1	84	inf	infected
167	25/08/2020	I	Pig23	CATT	1	84	inf	infected
168	25/08/2020	I	Pig4	CATT	1	84	inf	infected
169	01/09/2020	C	Pig15	CATT	0	91	inf	healthy
170	01/09/2020	C	Pig17	CATT	0	91	inf	healthy
171	01/09/2020	C	Pig21	CATT	0	91	inf	healthy
172	01/09/2020	C	Pig5	CATT	1	91	inf	healthy
173	01/09/2020	I	Pig1	CATT	1	91	inf	infected
174	01/09/2020	I	Pig10	CATT	1	91	inf	infected
175	01/09/2020	I	Pig11	CATT	1	91	inf	infected
176	01/09/2020	I	Pig12	CATT	1	91	inf	infected
177	01/09/2020	I	Pig16	CATT	1	91	inf	infected
178	01/09/2020	I	Pig2	CATT	1	91	inf	infected
179	01/09/2020	I	Pig23	CATT	1	91	inf	infected
180	01/09/2020	I	Pig4	CATT	1	91	inf	infected
181	08/09/2020	C	Pig15	CATT	0	98	inf	healthy
182	08/09/2020	C	Pig17	CATT	0	98	inf	healthy
183	08/09/2020	C	Pig21	CATT	0	98	inf	healthy
184	08/09/2020	C	Pig5	CATT	0	98	inf	healthy
185	08/09/2020	I	Pig1	CATT	1	98	inf	infected
186	08/09/2020	I	Pig10	CATT	0	98	inf	infected
187	08/09/2020	I	Pig11	CATT	1	98	inf	infected
188	08/09/2020	I	Pig12	CATT	1	98	inf	infected
189	08/09/2020	I	Pig16	CATT	1	98	inf	infected
190	08/09/2020	I	Pig2	CATT	1	98	inf	infected
191	08/09/2020	I	Pig23	CATT	1	98	inf	infected
192	08/09/2020	I	Pig4	CATT	1	98	inf	infected
193	15/09/2020	C	Pig15	CATT	0	105	inf	healthy
194	15/09/2020	C	Pig17	CATT	0	105	inf	healthy
195	15/09/2020	C	Pig21	CATT	0	105	inf	healthy
196	15/09/2020	C	Pig5	CATT	1	105	inf	healthy
197	15/09/2020	I	Pig1	CATT	1	105	inf	infected
198	15/09/2020	I	Pig10	CATT	1	105	inf	infected
199	15/09/2020	I	Pig11	CATT	1	105	inf	infected
200	15/09/2020	I	Pig12	CATT	1	105	inf	infected
201	15/09/2020	I	Pig16	CATT	1	105	inf	infected
202	15/09/2020	I	Pig2	CATT	1	105	inf	infected
203	15/09/2020	I	Pig23	CATT	1	105	inf	infected
204	15/09/2020	I	Pig4	CATT	1	105	inf	infected
205	22/09/2020	C	Pig15	CATT	0	112	inf	healthy
206	22/09/2020	C	Pig17	CATT	0	112	inf	healthy
207	22/09/2020	C	Pig21	CATT	0	112	inf	healthy
208	22/09/2020	C	Pig5	CATT	1	112	inf	healthy
209	22/09/2020	I	Pig1	CATT	0	112	inf	infected
210	22/09/2020	I	Pig10	CATT	0	112	inf	infected
211	22/09/2020	I	Pig11	CATT	0	112	inf	infected
212	22/09/2020	I	Pig12	CATT	1	112	inf	infected
213	22/09/2020	I	Pig16	CATT	1	112	inf	infected
214	22/09/2020	I	Pig2	CATT	1	112	inf	infected
215	22/09/2020	I	Pig23	CATT	1	112	inf	infected
216	22/09/2020	I	Pig4	CATT	0	112	inf	infected
217	29/09/2020	C	Pig15	CATT	0	119	inf	healthy
218	29/09/2020	C	Pig17	CATT	0	119	inf	healthy
219	29/09/2020	C	Pig21	CATT	0	119	inf	healthy
220	29/09/2020	C	Pig5	CATT	1	119	inf	healthy
221	29/09/2020	I	Pig1	CATT	1	119	inf	infected
222	29/09/2020	I	Pig10	CATT	0	119	inf	infected
223	29/09/2020	I	Pig11	CATT	0	119	inf	infected
224	29/09/2020	I	Pig12	CATT	1	119	inf	infected
225	29/09/2020	I	Pig16	CATT	1	119	inf	infected
226	29/09/2020	I	Pig2	CATT	1	119	inf	infected
227	29/09/2020	I	Pig23	CATT	1	119	inf	infected
228	29/09/2020	I	Pig4	CATT	1	119	inf	infected
229	06/10/2020	C	Pig15	CATT	0	126	inf	healthy
230	06/10/2020	C	Pig17	CATT	0	126	inf	healthy
231	06/10/2020	C	Pig21	CATT	0	126	inf	healthy
232	06/10/2020	C	Pig5	CATT	1	126	inf	healthy
233	06/10/2020	I	Pig1	CATT	1	126	inf	infected
234	06/10/2020	I	Pig10	CATT	0	126	inf	infected
235	06/10/2020	I	Pig11	CATT	0	126	inf	infected
236	06/10/2020	I	Pig12	CATT	1	126	inf	infected
237	06/10/2020	I	Pig16	CATT	1	126	inf	infected
238	06/10/2020	I	Pig2	CATT	1	126	inf	infected
239	06/10/2020	I	Pig23	CATT	1	126	inf	infected
240	06/10/2020	I	Pig4	CATT	1	126	inf	infected
241	13/10/2020	C	Pig15	CATT	0	133	inf	healthy
242	13/10/2020	C	Pig17	CATT	0	133	inf	healthy
243	13/10/2020	C	Pig21	CATT	0	133	inf	healthy
244	13/10/2020	C	Pig5	CATT	1	133	inf	healthy
245	13/10/2020	I	Pig1	CATT	1	133	inf	infected
246	13/10/2020	I	Pig10	CATT	0	133	inf	infected
247	13/10/2020	I	Pig11	CATT	1	133	inf	infected
248	13/10/2020	I	Pig12	CATT	1	133	inf	infected
249	13/10/2020	I	Pig16	CATT	1	133	inf	infected
250	13/10/2020	I	Pig2	CATT	1	133	inf	infected
251	13/10/2020	I	Pig23	CATT	1	133	inf	infected
252	13/10/2020	I	Pig4	CATT	1	133	inf	infected
253	20/10/2020	C	Pig15	CATT	0	140	inf	healthy
254	20/10/2020	C	Pig17	CATT	0	140	inf	healthy
255	20/10/2020	C	Pig21	CATT	0	140	inf	healthy
256	20/10/2020	C	Pig5	CATT	1	140	inf	healthy
257	20/10/2020	I	Pig1	CATT	1	140	inf	infected
258	20/10/2020	I	Pig10	CATT	0	140	inf	infected
259	20/10/2020	I	Pig11	CATT	1	140	inf	infected
260	20/10/2020	I	Pig12	CATT	1	140	inf	infected
261	20/10/2020	I	Pig16	CATT	1	140	inf	infected
262	20/10/2020	I	Pig2	CATT	1	140	inf	infected
263	20/10/2020	I	Pig23	CATT	0	140	inf	infected
264	20/10/2020	I	Pig4	CATT	1	140	inf	infected
265	27/10/2020	C	Pig15	CATT	0	147	inf	healthy
266	27/10/2020	C	Pig17	CATT	0	147	inf	healthy
267	27/10/2020	C	Pig21	CATT	0	147	inf	healthy
268	27/10/2020	C	Pig5	CATT	1	147	inf	healthy
269	27/10/2020	I	Pig1	CATT	1	147	inf	infected
270	27/10/2020	I	Pig10	CATT	0	147	inf	infected
271	27/10/2020	I	Pig11	CATT	1	147	inf	infected
272	27/10/2020	I	Pig12	CATT	1	147	inf	infected
273	27/10/2020	I	Pig16	CATT	1	147	inf	infected
274	27/10/2020	I	Pig2	CATT	1	147	inf	infected
275	27/10/2020	I	Pig23	CATT	1	147	inf	infected
276	27/10/2020	I	Pig4	CATT	1	147	inf	infected
277	03/11/2020	C	Pig15	CATT	0	154	inf	healthy
278	03/11/2020	C	Pig17	CATT	0	154	inf	healthy
279	03/11/2020	C	Pig21	CATT	0	154	inf	healthy
280	03/11/2020	C	Pig5	CATT	0	154	inf	healthy
281	03/11/2020	I	Pig1	CATT	1	154	inf	infected
282	03/11/2020	I	Pig10	CATT	0	154	inf	infected
283	03/11/2020	I	Pig11	CATT	1	154	inf	infected
284	03/11/2020	I	Pig12	CATT	1	154	inf	infected
285	03/11/2020	I	Pig16	CATT	1	154	inf	infected
286	03/11/2020	I	Pig2	CATT	1	154	inf	infected
287	03/11/2020	I	Pig23	CATT	1	154	inf	infected
288	03/11/2020	I	Pig4	CATT	1	154	inf	infected
289	10/11/2020	C	Pig15	CATT	0	161	inf	healthy
290	10/11/2020	C	Pig17	CATT	0	161	inf	healthy
291	10/11/2020	C	Pig21	CATT	0	161	inf	healthy
292	10/11/2020	C	Pig5	CATT	1	161	inf	healthy
293	10/11/2020	I	Pig1	CATT	1	161	inf	infected
294	10/11/2020	I	Pig10	CATT	0	161	inf	infected
295	10/11/2020	I	Pig11	CATT	1	161	inf	infected
296	10/11/2020	I	Pig12	CATT	1	161	inf	infected
297	10/11/2020	I	Pig16	CATT	1	161	inf	infected
298	10/11/2020	I	Pig2	CATT	1	161	inf	infected
299	10/11/2020	I	Pig23	CATT	0	161	inf	infected
300	10/11/2020	I	Pig4	CATT	1	161	inf	infected
301	17/11/2020	C	Pig15	CATT	0	168	inf	healthy
302	17/11/2020	C	Pig17	CATT	0	168	inf	healthy
303	17/11/2020	C	Pig21	CATT	0	168	inf	healthy
304	17/11/2020	C	Pig5	CATT	0	168	inf	healthy
305	17/11/2020	I	Pig1	CATT	1	168	inf	infected
306	17/11/2020	I	Pig10	CATT	NA	168	inf	infected
307	17/11/2020	I	Pig11	CATT	1	168	inf	infected
308	17/11/2020	I	Pig12	CATT	1	168	inf	infected
309	17/11/2020	I	Pig16	CATT	1	168	inf	infected
310	17/11/2020	I	Pig2	CATT	1	168	inf	infected
311	17/11/2020	I	Pig23	CATT	1	168	inf	infected
312	17/11/2020	I	Pig4	CATT	1	168	inf	infected
313	24/11/2020	C	Pig15	CATT	0	175	inf	healthy
314	24/11/2020	C	Pig17	CATT	0	175	inf	healthy
315	24/11/2020	C	Pig21	CATT	0	175	inf	healthy
316	24/11/2020	C	Pig5	CATT	1	175	inf	healthy
317	24/11/2020	I	Pig1	CATT	1	175	inf	infected
318	24/11/2020	I	Pig10	CATT	NA	175	inf	infected
319	24/11/2020	I	Pig11	CATT	1	175	inf	infected
320	24/11/2020	I	Pig12	CATT	1	175	inf	infected
321	24/11/2020	I	Pig16	CATT	1	175	inf	infected
322	24/11/2020	I	Pig2	CATT	1	175	inf	infected
323	24/11/2020	I	Pig23	CATT	1	175	inf	infected
324	24/11/2020	I	Pig4	CATT	1	175	inf	infected
325	01/12/2020	C	Pig15	CATT	0	182	inf	healthy
326	01/12/2020	C	Pig17	CATT	0	182	inf	healthy
327	01/12/2020	C	Pig21	CATT	0	182	inf	healthy
328	01/12/2020	C	Pig5	CATT	1	182	inf	healthy
329	01/12/2020	I	Pig1	CATT	1	182	inf	infected
330	01/12/2020	I	Pig10	CATT	NA	182	inf	infected
331	01/12/2020	I	Pig11	CATT	1	182	inf	infected
332	01/12/2020	I	Pig12	CATT	1	182	inf	infected
333	01/12/2020	I	Pig16	CATT	1	182	inf	infected
334	01/12/2020	I	Pig2	CATT	1	182	inf	infected
335	01/12/2020	I	Pig23	CATT	1	182	inf	infected
336	01/12/2020	I	Pig4	CATT	1	182	inf	infected
337	08/12/2020	C	Pig15	CATT	0	189	inf	healthy
338	08/12/2020	C	Pig17	CATT	0	189	inf	healthy
339	08/12/2020	C	Pig21	CATT	0	189	inf	healthy
340	08/12/2020	C	Pig5	CATT	1	189	inf	healthy
341	08/12/2020	I	Pig1	CATT	1	189	inf	infected
342	08/12/2020	I	Pig10	CATT	NA	189	inf	infected
343	08/12/2020	I	Pig11	CATT	1	189	inf	infected
344	08/12/2020	I	Pig12	CATT	1	189	inf	infected
345	08/12/2020	I	Pig16	CATT	1	189	inf	infected
346	08/12/2020	I	Pig2	CATT	1	189	inf	infected
347	08/12/2020	I	Pig23	CATT	0	189	inf	infected
348	08/12/2020	I	Pig4	CATT	1	189	inf	infected
349	14/05/2020	C	Pig15	ELISA	0	-19	pre_inf	healthy
350	14/05/2020	C	Pig17	ELISA	0	-19	pre_inf	healthy
351	14/05/2020	C	Pig21	ELISA	0	-19	pre_inf	healthy
352	14/05/2020	C	Pig5	ELISA	0	-19	pre_inf	healthy
353	14/05/2020	I	Pig1	ELISA	0	-19	pre_inf	healthy
354	14/05/2020	I	Pig10	ELISA	0	-19	pre_inf	healthy
355	14/05/2020	I	Pig11	ELISA	0	-19	pre_inf	healthy
356	14/05/2020	I	Pig12	ELISA	0	-19	pre_inf	healthy
357	14/05/2020	I	Pig16	ELISA	0	-19	pre_inf	healthy
358	14/05/2020	I	Pig2	ELISA	0	-19	pre_inf	healthy
359	14/05/2020	I	Pig23	ELISA	0	-19	pre_inf	healthy
360	14/05/2020	I	Pig4	ELISA	0	-19	pre_inf	healthy
361	28/05/2020	C	Pig15	ELISA	0	-5	pre_inf	healthy
362	28/05/2020	C	Pig17	ELISA	0	-5	pre_inf	healthy
363	28/05/2020	C	Pig21	ELISA	0	-5	pre_inf	healthy
364	28/05/2020	C	Pig5	ELISA	0	-5	pre_inf	healthy
365	28/05/2020	I	Pig1	ELISA	0	-5	pre_inf	healthy
366	28/05/2020	I	Pig10	ELISA	0	-5	pre_inf	healthy
367	28/05/2020	I	Pig11	ELISA	0	-5	pre_inf	healthy
368	28/05/2020	I	Pig12	ELISA	0	-5	pre_inf	healthy
369	28/05/2020	I	Pig16	ELISA	0	-5	pre_inf	healthy
370	28/05/2020	I	Pig2	ELISA	0	-5	pre_inf	healthy
371	28/05/2020	I	Pig23	ELISA	0	-5	pre_inf	healthy
372	28/05/2020	I	Pig4	ELISA	0	-5	pre_inf	healthy
373	02/06/2020	C	Pig15	ELISA	0	0	inf	healthy
374	02/06/2020	C	Pig17	ELISA	0	0	inf	healthy
375	02/06/2020	C	Pig21	ELISA	0	0	inf	healthy
376	02/06/2020	C	Pig5	ELISA	0	0	inf	healthy
377	02/06/2020	I	Pig1	ELISA	0	0	inf	healthy
378	02/06/2020	I	Pig10	ELISA	0	0	inf	healthy
379	02/06/2020	I	Pig11	ELISA	0	0	inf	healthy
380	02/06/2020	I	Pig12	ELISA	0	0	inf	healthy
381	02/06/2020	I	Pig16	ELISA	0	0	inf	healthy
382	02/06/2020	I	Pig2	ELISA	0	0	inf	healthy
383	02/06/2020	I	Pig23	ELISA	NA	0	inf	healthy
384	02/06/2020	I	Pig4	ELISA	0	0	inf	healthy
385	09/06/2020	C	Pig15	ELISA	0	7	inf	healthy
386	09/06/2020	C	Pig17	ELISA	0	7	inf	healthy
387	09/06/2020	C	Pig21	ELISA	0	7	inf	healthy
388	09/06/2020	C	Pig5	ELISA	0	7	inf	healthy
389	09/06/2020	I	Pig1	ELISA	0	7	inf	infected
390	09/06/2020	I	Pig10	ELISA	0	7	inf	infected
391	09/06/2020	I	Pig11	ELISA	0	7	inf	infected
392	09/06/2020	I	Pig12	ELISA	0	7	inf	infected
393	09/06/2020	I	Pig16	ELISA	0	7	inf	infected
394	09/06/2020	I	Pig2	ELISA	0	7	inf	infected
395	09/06/2020	I	Pig23	ELISA	0	7	inf	infected
396	09/06/2020	I	Pig4	ELISA	0	7	inf	infected
397	16/06/2020	C	Pig15	ELISA	0	14	inf	healthy
398	16/06/2020	C	Pig17	ELISA	0	14	inf	healthy
399	16/06/2020	C	Pig21	ELISA	0	14	inf	healthy
400	16/06/2020	C	Pig5	ELISA	0	14	inf	healthy
401	16/06/2020	I	Pig1	ELISA	1	14	inf	infected
402	16/06/2020	I	Pig10	ELISA	1	14	inf	infected
403	16/06/2020	I	Pig11	ELISA	1	14	inf	infected
404	16/06/2020	I	Pig12	ELISA	1	14	inf	infected
405	16/06/2020	I	Pig16	ELISA	1	14	inf	infected
406	16/06/2020	I	Pig2	ELISA	1	14	inf	infected
407	16/06/2020	I	Pig23	ELISA	1	14	inf	infected
408	16/06/2020	I	Pig4	ELISA	1	14	inf	infected
409	23/06/2020	C	Pig15	ELISA	0	21	inf	healthy
410	23/06/2020	C	Pig17	ELISA	0	21	inf	healthy
411	23/06/2020	C	Pig21	ELISA	0	21	inf	healthy
412	23/06/2020	C	Pig5	ELISA	0	21	inf	healthy
413	23/06/2020	I	Pig1	ELISA	1	21	inf	infected
414	23/06/2020	I	Pig10	ELISA	1	21	inf	infected
415	23/06/2020	I	Pig11	ELISA	1	21	inf	infected
416	23/06/2020	I	Pig12	ELISA	1	21	inf	infected
417	23/06/2020	I	Pig16	ELISA	1	21	inf	infected
418	23/06/2020	I	Pig2	ELISA	1	21	inf	infected
419	23/06/2020	I	Pig23	ELISA	1	21	inf	infected
420	23/06/2020	I	Pig4	ELISA	1	21	inf	infected
421	30/06/2020	C	Pig15	ELISA	0	28	inf	healthy
422	30/06/2020	C	Pig17	ELISA	0	28	inf	healthy
423	30/06/2020	C	Pig21	ELISA	0	28	inf	healthy
424	30/06/2020	C	Pig5	ELISA	0	28	inf	healthy
425	30/06/2020	I	Pig1	ELISA	1	28	inf	infected
426	30/06/2020	I	Pig10	ELISA	1	28	inf	infected
427	30/06/2020	I	Pig11	ELISA	1	28	inf	infected
428	30/06/2020	I	Pig12	ELISA	1	28	inf	infected
429	30/06/2020	I	Pig16	ELISA	1	28	inf	infected
430	30/06/2020	I	Pig2	ELISA	1	28	inf	infected
431	30/06/2020	I	Pig23	ELISA	1	28	inf	infected
432	30/06/2020	I	Pig4	ELISA	1	28	inf	infected
433	07/07/2020	C	Pig15	ELISA	0	35	inf	healthy
434	07/07/2020	C	Pig17	ELISA	0	35	inf	healthy
435	07/07/2020	C	Pig21	ELISA	0	35	inf	healthy
436	07/07/2020	C	Pig5	ELISA	0	35	inf	healthy
437	07/07/2020	I	Pig1	ELISA	1	35	inf	infected
438	07/07/2020	I	Pig10	ELISA	1	35	inf	infected
439	07/07/2020	I	Pig11	ELISA	1	35	inf	infected
440	07/07/2020	I	Pig12	ELISA	1	35	inf	infected
441	07/07/2020	I	Pig16	ELISA	1	35	inf	infected
442	07/07/2020	I	Pig2	ELISA	1	35	inf	infected
443	07/07/2020	I	Pig23	ELISA	1	35	inf	infected
444	07/07/2020	I	Pig4	ELISA	1	35	inf	infected
445	21/07/2020	C	Pig15	ELISA	0	49	inf	healthy
446	21/07/2020	C	Pig17	ELISA	0	49	inf	healthy
447	21/07/2020	C	Pig21	ELISA	0	49	inf	healthy
448	21/07/2020	C	Pig5	ELISA	0	49	inf	healthy
449	21/07/2020	I	Pig1	ELISA	1	49	inf	infected
450	21/07/2020	I	Pig10	ELISA	1	49	inf	infected
451	21/07/2020	I	Pig11	ELISA	1	49	inf	infected
452	21/07/2020	I	Pig12	ELISA	1	49	inf	infected
453	21/07/2020	I	Pig16	ELISA	1	49	inf	infected
454	21/07/2020	I	Pig2	ELISA	1	49	inf	infected
455	21/07/2020	I	Pig23	ELISA	1	49	inf	infected
456	21/07/2020	I	Pig4	ELISA	1	49	inf	infected
457	28/07/2020	C	Pig15	ELISA	0	56	inf	healthy
458	28/07/2020	C	Pig17	ELISA	0	56	inf	healthy
459	28/07/2020	C	Pig21	ELISA	0	56	inf	healthy
460	28/07/2020	C	Pig5	ELISA	0	56	inf	healthy
461	28/07/2020	I	Pig1	ELISA	1	56	inf	infected
462	28/07/2020	I	Pig10	ELISA	1	56	inf	infected
463	28/07/2020	I	Pig11	ELISA	1	56	inf	infected
464	28/07/2020	I	Pig12	ELISA	1	56	inf	infected
465	28/07/2020	I	Pig16	ELISA	1	56	inf	infected
466	28/07/2020	I	Pig2	ELISA	1	56	inf	infected
467	28/07/2020	I	Pig23	ELISA	1	56	inf	infected
468	28/07/2020	I	Pig4	ELISA	1	56	inf	infected
469	04/08/2020	C	Pig15	ELISA	0	63	inf	healthy
470	04/08/2020	C	Pig17	ELISA	0	63	inf	healthy
471	04/08/2020	C	Pig21	ELISA	0	63	inf	healthy
472	04/08/2020	C	Pig5	ELISA	0	63	inf	healthy
473	04/08/2020	I	Pig1	ELISA	1	63	inf	infected
474	04/08/2020	I	Pig10	ELISA	1	63	inf	infected
475	04/08/2020	I	Pig11	ELISA	1	63	inf	infected
476	04/08/2020	I	Pig12	ELISA	1	63	inf	infected
477	04/08/2020	I	Pig16	ELISA	1	63	inf	infected
478	04/08/2020	I	Pig2	ELISA	1	63	inf	infected
479	04/08/2020	I	Pig23	ELISA	1	63	inf	infected
480	04/08/2020	I	Pig4	ELISA	1	63	inf	infected
481	11/08/2020	C	Pig15	ELISA	0	70	inf	healthy
482	11/08/2020	C	Pig17	ELISA	0	70	inf	healthy
483	11/08/2020	C	Pig21	ELISA	0	70	inf	healthy
484	11/08/2020	C	Pig5	ELISA	0	70	inf	healthy
485	11/08/2020	I	Pig1	ELISA	1	70	inf	infected
486	11/08/2020	I	Pig10	ELISA	1	70	inf	infected
487	11/08/2020	I	Pig11	ELISA	1	70	inf	infected
488	11/08/2020	I	Pig12	ELISA	1	70	inf	infected
489	11/08/2020	I	Pig16	ELISA	1	70	inf	infected
490	11/08/2020	I	Pig2	ELISA	1	70	inf	infected
491	11/08/2020	I	Pig23	ELISA	1	70	inf	infected
492	11/08/2020	I	Pig4	ELISA	1	70	inf	infected
493	18/08/2020	C	Pig15	ELISA	0	77	inf	healthy
494	18/08/2020	C	Pig17	ELISA	0	77	inf	healthy
495	18/08/2020	C	Pig21	ELISA	0	77	inf	healthy
496	18/08/2020	C	Pig5	ELISA	0	77	inf	healthy
497	18/08/2020	I	Pig1	ELISA	1	77	inf	infected
498	18/08/2020	I	Pig10	ELISA	1	77	inf	infected
499	18/08/2020	I	Pig11	ELISA	1	77	inf	infected
500	18/08/2020	I	Pig12	ELISA	1	77	inf	infected
501	18/08/2020	I	Pig16	ELISA	1	77	inf	infected
502	18/08/2020	I	Pig2	ELISA	1	77	inf	infected
503	18/08/2020	I	Pig23	ELISA	1	77	inf	infected
504	18/08/2020	I	Pig4	ELISA	1	77	inf	infected
505	25/08/2020	I	Pig1	ELISA	1	84	inf	infected
506	28/08/2020	C	Pig15	ELISA	0	84	inf	healthy
507	28/08/2020	C	Pig17	ELISA	0	84	inf	healthy
508	28/08/2020	C	Pig21	ELISA	0	84	inf	healthy
509	28/08/2020	C	Pig5	ELISA	0	84	inf	healthy
510	28/08/2020	I	Pig10	ELISA	1	84	inf	infected
511	28/08/2020	I	Pig11	ELISA	1	84	inf	infected
512	28/08/2020	I	Pig12	ELISA	1	84	inf	infected
513	28/08/2020	I	Pig16	ELISA	1	84	inf	infected
514	28/08/2020	I	Pig2	ELISA	1	84	inf	infected
515	28/08/2020	I	Pig23	ELISA	1	84	inf	infected
516	28/08/2020	I	Pig4	ELISA	1	84	inf	infected
517	01/09/2020	C	Pig15	ELISA	0	91	inf	healthy
518	01/09/2020	C	Pig17	ELISA	0	91	inf	healthy
519	01/09/2020	C	Pig21	ELISA	0	91	inf	healthy
520	01/09/2020	C	Pig5	ELISA	0	91	inf	healthy
521	01/09/2020	I	Pig1	ELISA	1	91	inf	infected
522	01/09/2020	I	Pig10	ELISA	1	91	inf	infected
523	01/09/2020	I	Pig11	ELISA	1	91	inf	infected
524	01/09/2020	I	Pig12	ELISA	1	91	inf	infected
525	01/09/2020	I	Pig16	ELISA	1	91	inf	infected
526	01/09/2020	I	Pig2	ELISA	1	91	inf	infected
527	01/09/2020	I	Pig23	ELISA	1	91	inf	infected
528	01/09/2020	I	Pig4	ELISA	1	91	inf	infected
529	08/09/2020	C	Pig15	ELISA	0	98	inf	healthy
530	08/09/2020	C	Pig17	ELISA	0	98	inf	healthy
531	08/09/2020	C	Pig21	ELISA	0	98	inf	healthy
532	08/09/2020	C	Pig5	ELISA	0	98	inf	healthy
533	08/09/2020	I	Pig1	ELISA	1	98	inf	infected
534	08/09/2020	I	Pig10	ELISA	1	98	inf	infected
535	08/09/2020	I	Pig11	ELISA	1	98	inf	infected
536	08/09/2020	I	Pig12	ELISA	1	98	inf	infected
537	08/09/2020	I	Pig16	ELISA	1	98	inf	infected
538	08/09/2020	I	Pig2	ELISA	1	98	inf	infected
539	08/09/2020	I	Pig23	ELISA	1	98	inf	infected
540	08/09/2020	I	Pig4	ELISA	1	98	inf	infected
541	15/09/2020	C	Pig15	ELISA	0	105	inf	healthy
542	15/09/2020	C	Pig17	ELISA	0	105	inf	healthy
543	15/09/2020	C	Pig21	ELISA	0	105	inf	healthy
544	15/09/2020	C	Pig5	ELISA	0	105	inf	healthy
545	15/09/2020	I	Pig1	ELISA	1	105	inf	infected
546	15/09/2020	I	Pig10	ELISA	1	105	inf	infected
547	15/09/2020	I	Pig11	ELISA	1	105	inf	infected
548	15/09/2020	I	Pig12	ELISA	1	105	inf	infected
549	15/09/2020	I	Pig16	ELISA	1	105	inf	infected
550	15/09/2020	I	Pig2	ELISA	1	105	inf	infected
551	15/09/2020	I	Pig23	ELISA	1	105	inf	infected
552	15/09/2020	I	Pig4	ELISA	1	105	inf	infected
553	22/09/2020	C	Pig15	ELISA	0	112	inf	healthy
554	22/09/2020	C	Pig17	ELISA	0	112	inf	healthy
555	22/09/2020	C	Pig21	ELISA	0	112	inf	healthy
556	22/09/2020	C	Pig5	ELISA	0	112	inf	healthy
557	22/09/2020	I	Pig1	ELISA	1	112	inf	infected
558	22/09/2020	I	Pig10	ELISA	1	112	inf	infected
559	22/09/2020	I	Pig11	ELISA	1	112	inf	infected
560	22/09/2020	I	Pig12	ELISA	1	112	inf	infected
561	22/09/2020	I	Pig16	ELISA	1	112	inf	infected
562	22/09/2020	I	Pig2	ELISA	1	112	inf	infected
563	22/09/2020	I	Pig23	ELISA	1	112	inf	infected
564	22/09/2020	I	Pig4	ELISA	1	112	inf	infected
565	29/09/2020	C	Pig15	ELISA	0	119	inf	healthy
566	29/09/2020	C	Pig17	ELISA	0	119	inf	healthy
567	29/09/2020	C	Pig21	ELISA	0	119	inf	healthy
568	29/09/2020	C	Pig5	ELISA	0	119	inf	healthy
569	29/09/2020	I	Pig1	ELISA	1	119	inf	infected
570	29/09/2020	I	Pig10	ELISA	1	119	inf	infected
571	29/09/2020	I	Pig11	ELISA	1	119	inf	infected
572	29/09/2020	I	Pig12	ELISA	1	119	inf	infected
573	29/09/2020	I	Pig16	ELISA	1	119	inf	infected
574	29/09/2020	I	Pig2	ELISA	1	119	inf	infected
575	29/09/2020	I	Pig23	ELISA	1	119	inf	infected
576	29/09/2020	I	Pig4	ELISA	1	119	inf	infected
577	06/10/2020	C	Pig15	ELISA	0	126	inf	healthy
578	06/10/2020	C	Pig17	ELISA	0	126	inf	healthy
579	06/10/2020	C	Pig21	ELISA	0	126	inf	healthy
580	06/10/2020	C	Pig5	ELISA	0	126	inf	healthy
581	06/10/2020	I	Pig1	ELISA	1	126	inf	infected
582	06/10/2020	I	Pig10	ELISA	1	126	inf	infected
583	06/10/2020	I	Pig11	ELISA	1	126	inf	infected
584	06/10/2020	I	Pig12	ELISA	1	126	inf	infected
585	06/10/2020	I	Pig16	ELISA	1	126	inf	infected
586	06/10/2020	I	Pig2	ELISA	1	126	inf	infected
587	06/10/2020	I	Pig23	ELISA	1	126	inf	infected
588	06/10/2020	I	Pig4	ELISA	1	126	inf	infected
589	13/10/2020	C	Pig15	ELISA	0	133	inf	healthy
590	13/10/2020	C	Pig17	ELISA	0	133	inf	healthy
591	13/10/2020	C	Pig21	ELISA	0	133	inf	healthy
592	13/10/2020	C	Pig5	ELISA	0	133	inf	healthy
593	13/10/2020	I	Pig1	ELISA	1	133	inf	infected
594	13/10/2020	I	Pig10	ELISA	1	133	inf	infected
595	13/10/2020	I	Pig11	ELISA	1	133	inf	infected
596	13/10/2020	I	Pig12	ELISA	1	133	inf	infected
597	13/10/2020	I	Pig16	ELISA	1	133	inf	infected
598	13/10/2020	I	Pig2	ELISA	1	133	inf	infected
599	13/10/2020	I	Pig23	ELISA	1	133	inf	infected
600	13/10/2020	I	Pig4	ELISA	1	133	inf	infected
601	20/10/2020	C	Pig15	ELISA	0	140	inf	healthy
602	20/10/2020	C	Pig17	ELISA	0	140	inf	healthy
603	20/10/2020	C	Pig21	ELISA	0	140	inf	healthy
604	20/10/2020	C	Pig5	ELISA	0	140	inf	healthy
605	20/10/2020	I	Pig1	ELISA	1	140	inf	infected
606	20/10/2020	I	Pig10	ELISA	1	140	inf	infected
607	20/10/2020	I	Pig11	ELISA	1	140	inf	infected
608	20/10/2020	I	Pig12	ELISA	1	140	inf	infected
609	20/10/2020	I	Pig16	ELISA	1	140	inf	infected
610	20/10/2020	I	Pig2	ELISA	1	140	inf	infected
611	20/10/2020	I	Pig23	ELISA	1	140	inf	infected
612	20/10/2020	I	Pig4	ELISA	1	140	inf	infected
613	27/10/2020	C	Pig15	ELISA	0	147	inf	healthy
614	27/10/2020	C	Pig17	ELISA	0	147	inf	healthy
615	27/10/2020	C	Pig21	ELISA	0	147	inf	healthy
616	27/10/2020	C	Pig5	ELISA	0	147	inf	healthy
617	27/10/2020	I	Pig1	ELISA	1	147	inf	infected
618	27/10/2020	I	Pig10	ELISA	1	147	inf	infected
619	27/10/2020	I	Pig11	ELISA	1	147	inf	infected
620	27/10/2020	I	Pig12	ELISA	1	147	inf	infected
621	27/10/2020	I	Pig16	ELISA	1	147	inf	infected
622	27/10/2020	I	Pig2	ELISA	1	147	inf	infected
623	27/10/2020	I	Pig23	ELISA	1	147	inf	infected
624	27/10/2020	I	Pig4	ELISA	1	147	inf	infected
625	03/11/2020	C	Pig15	ELISA	0	154	inf	healthy
626	03/11/2020	C	Pig17	ELISA	0	154	inf	healthy
627	03/11/2020	C	Pig21	ELISA	0	154	inf	healthy
628	03/11/2020	C	Pig5	ELISA	0	154	inf	healthy
629	03/11/2020	I	Pig1	ELISA	1	154	inf	infected
630	03/11/2020	I	Pig10	ELISA	1	154	inf	infected
631	03/11/2020	I	Pig11	ELISA	1	154	inf	infected
632	03/11/2020	I	Pig12	ELISA	1	154	inf	infected
633	03/11/2020	I	Pig16	ELISA	1	154	inf	infected
634	03/11/2020	I	Pig2	ELISA	1	154	inf	infected
635	03/11/2020	I	Pig23	ELISA	1	154	inf	infected
636	03/11/2020	I	Pig4	ELISA	1	154	inf	infected
637	10/11/2020	C	Pig15	ELISA	0	161	inf	healthy
638	10/11/2020	C	Pig17	ELISA	0	161	inf	healthy
639	10/11/2020	C	Pig21	ELISA	0	161	inf	healthy
640	10/11/2020	C	Pig5	ELISA	0	161	inf	healthy
641	10/11/2020	I	Pig1	ELISA	1	161	inf	infected
642	10/11/2020	I	Pig10	ELISA	1	161	inf	infected
643	10/11/2020	I	Pig11	ELISA	1	161	inf	infected
644	10/11/2020	I	Pig12	ELISA	1	161	inf	infected
645	10/11/2020	I	Pig16	ELISA	1	161	inf	infected
646	10/11/2020	I	Pig2	ELISA	1	161	inf	infected
647	10/11/2020	I	Pig23	ELISA	1	161	inf	infected
648	10/11/2020	I	Pig4	ELISA	1	161	inf	infected
649	17/11/2020	C	Pig15	ELISA	0	168	inf	healthy
650	17/11/2020	C	Pig17	ELISA	0	168	inf	healthy
651	17/11/2020	C	Pig21	ELISA	0	168	inf	healthy
652	17/11/2020	C	Pig5	ELISA	0	168	inf	healthy
653	17/11/2020	I	Pig1	ELISA	1	168	inf	infected
654	17/11/2020	I	Pig10	ELISA	NA	168	inf	infected
655	17/11/2020	I	Pig11	ELISA	1	168	inf	infected
656	17/11/2020	I	Pig12	ELISA	1	168	inf	infected
657	17/11/2020	I	Pig16	ELISA	1	168	inf	infected
658	17/11/2020	I	Pig2	ELISA	1	168	inf	infected
659	17/11/2020	I	Pig23	ELISA	1	168	inf	infected
660	17/11/2020	I	Pig4	ELISA	1	168	inf	infected
661	24/11/2020	C	Pig15	ELISA	0	175	inf	healthy
662	24/11/2020	C	Pig17	ELISA	0	175	inf	healthy
663	24/11/2020	C	Pig21	ELISA	0	175	inf	healthy
664	24/11/2020	C	Pig5	ELISA	0	175	inf	healthy
665	24/11/2020	I	Pig1	ELISA	1	175	inf	infected
666	24/11/2020	I	Pig10	ELISA	NA	175	inf	infected
667	24/11/2020	I	Pig11	ELISA	1	175	inf	infected
668	24/11/2020	I	Pig12	ELISA	1	175	inf	infected
669	24/11/2020	I	Pig16	ELISA	1	175	inf	infected
670	24/11/2020	I	Pig2	ELISA	1	175	inf	infected
671	24/11/2020	I	Pig23	ELISA	1	175	inf	infected
672	24/11/2020	I	Pig4	ELISA	1	175	inf	infected
673	01/12/2020	C	Pig15	ELISA	0	182	inf	healthy
674	01/12/2020	C	Pig17	ELISA	0	182	inf	healthy
675	01/12/2020	C	Pig21	ELISA	0	182	inf	healthy
676	01/12/2020	C	Pig5	ELISA	0	182	inf	healthy
677	01/12/2020	I	Pig1	ELISA	1	182	inf	infected
678	01/12/2020	I	Pig10	ELISA	NA	182	inf	infected
679	01/12/2020	I	Pig11	ELISA	1	182	inf	infected
680	01/12/2020	I	Pig12	ELISA	1	182	inf	infected
681	01/12/2020	I	Pig16	ELISA	NA	182	inf	infected
682	01/12/2020	I	Pig2	ELISA	1	182	inf	infected
683	01/12/2020	I	Pig23	ELISA	1	182	inf	infected
684	01/12/2020	I	Pig4	ELISA	1	182	inf	infected
685	08/12/2020	C	Pig15	ELISA	0	189	inf	healthy
686	08/12/2020	C	Pig17	ELISA	0	189	inf	healthy
687	08/12/2020	C	Pig21	ELISA	0	189	inf	healthy
688	08/12/2020	C	Pig5	ELISA	0	189	inf	healthy
689	08/12/2020	I	Pig1	ELISA	1	189	inf	infected
690	08/12/2020	I	Pig10	ELISA	NA	189	inf	infected
691	08/12/2020	I	Pig11	ELISA	1	189	inf	infected
692	08/12/2020	I	Pig12	ELISA	1	189	inf	infected
693	08/12/2020	I	Pig16	ELISA	1	189	inf	infected
694	08/12/2020	I	Pig2	ELISA	1	189	inf	infected
695	08/12/2020	I	Pig23	ELISA	1	189	inf	infected
696	08/12/2020	I	Pig4	ELISA	1	189	inf	infected
697	14/05/2020	C	Pig15	TL LiTat1.6	0	-19	pre_inf	healthy
698	14/05/2020	C	Pig17	TL LiTat1.6	0	-19	pre_inf	healthy
699	14/05/2020	C	Pig21	TL LiTat1.6	0	-19	pre_inf	healthy
700	14/05/2020	C	Pig5	TL LiTat1.6	0	-19	pre_inf	healthy
701	14/05/2020	I	Pig1	TL LiTat1.6	0	-19	pre_inf	healthy
702	14/05/2020	I	Pig10	TL LiTat1.6	0	-19	pre_inf	healthy
703	14/05/2020	I	Pig11	TL LiTat1.6	0	-19	pre_inf	healthy
704	14/05/2020	I	Pig12	TL LiTat1.6	0	-19	pre_inf	healthy
705	14/05/2020	I	Pig16	TL LiTat1.6	0	-19	pre_inf	healthy
706	14/05/2020	I	Pig2	TL LiTat1.6	0	-19	pre_inf	healthy
707	14/05/2020	I	Pig23	TL LiTat1.6	0	-19	pre_inf	healthy
708	14/05/2020	I	Pig4	TL LiTat1.6	0	-19	pre_inf	healthy
709	28/05/2020	C	Pig15	TL LiTat1.6	0	-5	pre_inf	healthy
710	28/05/2020	C	Pig17	TL LiTat1.6	0	-5	pre_inf	healthy
711	28/05/2020	C	Pig21	TL LiTat1.6	0	-5	pre_inf	healthy
712	28/05/2020	C	Pig5	TL LiTat1.6	0	-5	pre_inf	healthy
713	28/05/2020	I	Pig1	TL LiTat1.6	0	-5	pre_inf	healthy
714	28/05/2020	I	Pig10	TL LiTat1.6	0	-5	pre_inf	healthy
715	28/05/2020	I	Pig11	TL LiTat1.6	0	-5	pre_inf	healthy
716	28/05/2020	I	Pig12	TL LiTat1.6	0	-5	pre_inf	healthy
717	28/05/2020	I	Pig16	TL LiTat1.6	0	-5	pre_inf	healthy
718	28/05/2020	I	Pig2	TL LiTat1.6	0	-5	pre_inf	healthy
719	28/05/2020	I	Pig23	TL LiTat1.6	0	-5	pre_inf	healthy
720	28/05/2020	I	Pig4	TL LiTat1.6	0	-5	pre_inf	healthy
721	02/06/2020	C	Pig15	TL LiTat1.6	0	0	inf	healthy
722	02/06/2020	C	Pig17	TL LiTat1.6	0	0	inf	healthy
723	02/06/2020	C	Pig21	TL LiTat1.6	0	0	inf	healthy
724	02/06/2020	C	Pig5	TL LiTat1.6	0	0	inf	healthy
725	02/06/2020	I	Pig1	TL LiTat1.6	0	0	inf	healthy
726	02/06/2020	I	Pig10	TL LiTat1.6	0	0	inf	healthy
727	02/06/2020	I	Pig11	TL LiTat1.6	0	0	inf	healthy
728	02/06/2020	I	Pig12	TL LiTat1.6	0	0	inf	healthy
729	02/06/2020	I	Pig16	TL LiTat1.6	0	0	inf	healthy
730	02/06/2020	I	Pig2	TL LiTat1.6	0	0	inf	healthy
731	02/06/2020	I	Pig23	TL LiTat1.6	NA	0	inf	healthy
732	02/06/2020	I	Pig4	TL LiTat1.6	0	0	inf	healthy
733	09/06/2020	C	Pig15	TL LiTat1.6	0	7	inf	healthy
734	09/06/2020	C	Pig17	TL LiTat1.6	0	7	inf	healthy
735	09/06/2020	C	Pig21	TL LiTat1.6	0	7	inf	healthy
736	09/06/2020	C	Pig5	TL LiTat1.6	0	7	inf	healthy
737	09/06/2020	I	Pig1	TL LiTat1.6	0	7	inf	infected
738	09/06/2020	I	Pig10	TL LiTat1.6	0	7	inf	infected
739	09/06/2020	I	Pig11	TL LiTat1.6	0	7	inf	infected
740	09/06/2020	I	Pig12	TL LiTat1.6	0	7	inf	infected
741	09/06/2020	I	Pig16	TL LiTat1.6	0	7	inf	infected
742	09/06/2020	I	Pig2	TL LiTat1.6	0	7	inf	infected
743	09/06/2020	I	Pig23	TL LiTat1.6	0	7	inf	infected
744	09/06/2020	I	Pig4	TL LiTat1.6	0	7	inf	infected
745	16/06/2020	C	Pig15	TL LiTat1.6	0	14	inf	healthy
746	16/06/2020	C	Pig17	TL LiTat1.6	0	14	inf	healthy
747	16/06/2020	C	Pig21	TL LiTat1.6	0	14	inf	healthy
748	16/06/2020	C	Pig5	TL LiTat1.6	0	14	inf	healthy
749	16/06/2020	I	Pig1	TL LiTat1.6	1	14	inf	infected
750	16/06/2020	I	Pig10	TL LiTat1.6	1	14	inf	infected
751	16/06/2020	I	Pig11	TL LiTat1.6	1	14	inf	infected
752	16/06/2020	I	Pig12	TL LiTat1.6	1	14	inf	infected
753	16/06/2020	I	Pig16	TL LiTat1.6	1	14	inf	infected
754	16/06/2020	I	Pig2	TL LiTat1.6	0	14	inf	infected
755	16/06/2020	I	Pig23	TL LiTat1.6	1	14	inf	infected
756	16/06/2020	I	Pig4	TL LiTat1.6	1	14	inf	infected
757	23/06/2020	C	Pig15	TL LiTat1.6	0	21	inf	healthy
758	23/06/2020	C	Pig17	TL LiTat1.6	0	21	inf	healthy
759	23/06/2020	C	Pig21	TL LiTat1.6	0	21	inf	healthy
760	23/06/2020	C	Pig5	TL LiTat1.6	0	21	inf	healthy
761	23/06/2020	I	Pig1	TL LiTat1.6	1	21	inf	infected
762	23/06/2020	I	Pig10	TL LiTat1.6	1	21	inf	infected
763	23/06/2020	I	Pig11	TL LiTat1.6	1	21	inf	infected
764	23/06/2020	I	Pig12	TL LiTat1.6	1	21	inf	infected
765	23/06/2020	I	Pig16	TL LiTat1.6	1	21	inf	infected
766	23/06/2020	I	Pig2	TL LiTat1.6	1	21	inf	infected
767	23/06/2020	I	Pig23	TL LiTat1.6	1	21	inf	infected
768	23/06/2020	I	Pig4	TL LiTat1.6	1	21	inf	infected
769	30/06/2020	C	Pig15	TL LiTat1.6	0	28	inf	healthy
770	30/06/2020	C	Pig17	TL LiTat1.6	0	28	inf	healthy
771	30/06/2020	C	Pig21	TL LiTat1.6	0	28	inf	healthy
772	30/06/2020	C	Pig5	TL LiTat1.6	0	28	inf	healthy
773	30/06/2020	I	Pig1	TL LiTat1.6	1	28	inf	infected
774	30/06/2020	I	Pig10	TL LiTat1.6	1	28	inf	infected
775	30/06/2020	I	Pig11	TL LiTat1.6	1	28	inf	infected
776	30/06/2020	I	Pig12	TL LiTat1.6	1	28	inf	infected
777	30/06/2020	I	Pig16	TL LiTat1.6	1	28	inf	infected
778	30/06/2020	I	Pig2	TL LiTat1.6	1	28	inf	infected
779	30/06/2020	I	Pig23	TL LiTat1.6	1	28	inf	infected
780	30/06/2020	I	Pig4	TL LiTat1.6	1	28	inf	infected
781	07/07/2020	C	Pig15	TL LiTat1.6	0	35	inf	healthy
782	07/07/2020	C	Pig17	TL LiTat1.6	0	35	inf	healthy
783	07/07/2020	C	Pig21	TL LiTat1.6	0	35	inf	healthy
784	07/07/2020	C	Pig5	TL LiTat1.6	0	35	inf	healthy
785	07/07/2020	I	Pig1	TL LiTat1.6	1	35	inf	infected
786	07/07/2020	I	Pig10	TL LiTat1.6	1	35	inf	infected
787	07/07/2020	I	Pig11	TL LiTat1.6	1	35	inf	infected
788	07/07/2020	I	Pig12	TL LiTat1.6	1	35	inf	infected
789	07/07/2020	I	Pig16	TL LiTat1.6	1	35	inf	infected
790	07/07/2020	I	Pig2	TL LiTat1.6	1	35	inf	infected
791	07/07/2020	I	Pig23	TL LiTat1.6	1	35	inf	infected
792	07/07/2020	I	Pig4	TL LiTat1.6	1	35	inf	infected
793	21/07/2020	C	Pig15	TL LiTat1.6	0	49	inf	healthy
794	21/07/2020	C	Pig17	TL LiTat1.6	0	49	inf	healthy
795	21/07/2020	C	Pig21	TL LiTat1.6	0	49	inf	healthy
796	21/07/2020	C	Pig5	TL LiTat1.6	0	49	inf	healthy
797	21/07/2020	I	Pig1	TL LiTat1.6	1	49	inf	infected
798	21/07/2020	I	Pig10	TL LiTat1.6	1	49	inf	infected
799	21/07/2020	I	Pig11	TL LiTat1.6	1	49	inf	infected
800	21/07/2020	I	Pig12	TL LiTat1.6	1	49	inf	infected
801	21/07/2020	I	Pig16	TL LiTat1.6	1	49	inf	infected
802	21/07/2020	I	Pig2	TL LiTat1.6	1	49	inf	infected
803	21/07/2020	I	Pig23	TL LiTat1.6	1	49	inf	infected
804	21/07/2020	I	Pig4	TL LiTat1.6	1	49	inf	infected
805	28/07/2020	C	Pig15	TL LiTat1.6	0	56	inf	healthy
806	28/07/2020	C	Pig17	TL LiTat1.6	0	56	inf	healthy
807	28/07/2020	C	Pig21	TL LiTat1.6	0	56	inf	healthy
808	28/07/2020	C	Pig5	TL LiTat1.6	0	56	inf	healthy
809	28/07/2020	I	Pig1	TL LiTat1.6	1	56	inf	infected
810	28/07/2020	I	Pig10	TL LiTat1.6	1	56	inf	infected
811	28/07/2020	I	Pig11	TL LiTat1.6	1	56	inf	infected
812	28/07/2020	I	Pig12	TL LiTat1.6	1	56	inf	infected
813	28/07/2020	I	Pig16	TL LiTat1.6	1	56	inf	infected
814	28/07/2020	I	Pig2	TL LiTat1.6	1	56	inf	infected
815	28/07/2020	I	Pig23	TL LiTat1.6	1	56	inf	infected
816	28/07/2020	I	Pig4	TL LiTat1.6	1	56	inf	infected
817	04/08/2020	C	Pig15	TL LiTat1.6	0	63	inf	healthy
818	04/08/2020	C	Pig17	TL LiTat1.6	0	63	inf	healthy
819	04/08/2020	C	Pig21	TL LiTat1.6	0	63	inf	healthy
820	04/08/2020	C	Pig5	TL LiTat1.6	0	63	inf	healthy
821	04/08/2020	I	Pig1	TL LiTat1.6	1	63	inf	infected
822	04/08/2020	I	Pig10	TL LiTat1.6	1	63	inf	infected
823	04/08/2020	I	Pig11	TL LiTat1.6	1	63	inf	infected
824	04/08/2020	I	Pig12	TL LiTat1.6	1	63	inf	infected
825	04/08/2020	I	Pig16	TL LiTat1.6	1	63	inf	infected
826	04/08/2020	I	Pig2	TL LiTat1.6	0	63	inf	infected
827	04/08/2020	I	Pig23	TL LiTat1.6	1	63	inf	infected
828	04/08/2020	I	Pig4	TL LiTat1.6	0	63	inf	infected
829	11/08/2020	C	Pig15	TL LiTat1.6	0	70	inf	healthy
830	11/08/2020	C	Pig17	TL LiTat1.6	0	70	inf	healthy
831	11/08/2020	C	Pig21	TL LiTat1.6	0	70	inf	healthy
832	11/08/2020	C	Pig5	TL LiTat1.6	0	70	inf	healthy
833	11/08/2020	I	Pig1	TL LiTat1.6	1	70	inf	infected
834	11/08/2020	I	Pig10	TL LiTat1.6	1	70	inf	infected
835	11/08/2020	I	Pig11	TL LiTat1.6	1	70	inf	infected
836	11/08/2020	I	Pig12	TL LiTat1.6	1	70	inf	infected
837	11/08/2020	I	Pig16	TL LiTat1.6	1	70	inf	infected
838	11/08/2020	I	Pig2	TL LiTat1.6	1	70	inf	infected
839	11/08/2020	I	Pig23	TL LiTat1.6	1	70	inf	infected
840	11/08/2020	I	Pig4	TL LiTat1.6	1	70	inf	infected
841	18/08/2020	C	Pig15	TL LiTat1.6	0	77	inf	healthy
842	18/08/2020	C	Pig17	TL LiTat1.6	0	77	inf	healthy
843	18/08/2020	C	Pig21	TL LiTat1.6	0	77	inf	healthy
844	18/08/2020	C	Pig5	TL LiTat1.6	0	77	inf	healthy
845	18/08/2020	I	Pig1	TL LiTat1.6	0	77	inf	infected
846	18/08/2020	I	Pig10	TL LiTat1.6	1	77	inf	infected
847	18/08/2020	I	Pig11	TL LiTat1.6	1	77	inf	infected
848	18/08/2020	I	Pig12	TL LiTat1.6	1	77	inf	infected
849	18/08/2020	I	Pig16	TL LiTat1.6	1	77	inf	infected
850	18/08/2020	I	Pig2	TL LiTat1.6	0	77	inf	infected
851	18/08/2020	I	Pig23	TL LiTat1.6	1	77	inf	infected
852	18/08/2020	I	Pig4	TL LiTat1.6	1	77	inf	infected
853	25/08/2020	C	Pig15	TL LiTat1.6	0	84	inf	healthy
854	25/08/2020	C	Pig17	TL LiTat1.6	0	84	inf	healthy
855	25/08/2020	C	Pig21	TL LiTat1.6	0	84	inf	healthy
856	25/08/2020	C	Pig5	TL LiTat1.6	0	84	inf	healthy
857	25/08/2020	I	Pig1	TL LiTat1.6	1	84	inf	infected
858	25/08/2020	I	Pig10	TL LiTat1.6	1	84	inf	infected
859	25/08/2020	I	Pig11	TL LiTat1.6	1	84	inf	infected
860	25/08/2020	I	Pig12	TL LiTat1.6	1	84	inf	infected
861	25/08/2020	I	Pig16	TL LiTat1.6	1	84	inf	infected
862	25/08/2020	I	Pig2	TL LiTat1.6	1	84	inf	infected
863	25/08/2020	I	Pig23	TL LiTat1.6	1	84	inf	infected
864	25/08/2020	I	Pig4	TL LiTat1.6	1	84	inf	infected
865	01/09/2020	C	Pig15	TL LiTat1.6	0	91	inf	healthy
866	01/09/2020	C	Pig17	TL LiTat1.6	0	91	inf	healthy
867	01/09/2020	C	Pig21	TL LiTat1.6	0	91	inf	healthy
868	01/09/2020	C	Pig5	TL LiTat1.6	0	91	inf	healthy
869	01/09/2020	I	Pig1	TL LiTat1.6	0	91	inf	infected
870	01/09/2020	I	Pig10	TL LiTat1.6	1	91	inf	infected
871	01/09/2020	I	Pig11	TL LiTat1.6	1	91	inf	infected
872	01/09/2020	I	Pig12	TL LiTat1.6	1	91	inf	infected
873	01/09/2020	I	Pig16	TL LiTat1.6	1	91	inf	infected
874	01/09/2020	I	Pig2	TL LiTat1.6	1	91	inf	infected
875	01/09/2020	I	Pig23	TL LiTat1.6	1	91	inf	infected
876	01/09/2020	I	Pig4	TL LiTat1.6	1	91	inf	infected
877	08/09/2020	C	Pig15	TL LiTat1.6	0	98	inf	healthy
878	08/09/2020	C	Pig17	TL LiTat1.6	0	98	inf	healthy
879	08/09/2020	C	Pig21	TL LiTat1.6	0	98	inf	healthy
880	08/09/2020	C	Pig5	TL LiTat1.6	0	98	inf	healthy
881	08/09/2020	I	Pig1	TL LiTat1.6	0	98	inf	infected
882	08/09/2020	I	Pig10	TL LiTat1.6	1	98	inf	infected
883	08/09/2020	I	Pig11	TL LiTat1.6	1	98	inf	infected
884	08/09/2020	I	Pig12	TL LiTat1.6	1	98	inf	infected
885	08/09/2020	I	Pig16	TL LiTat1.6	0	98	inf	infected
886	08/09/2020	I	Pig2	TL LiTat1.6	1	98	inf	infected
887	08/09/2020	I	Pig23	TL LiTat1.6	0	98	inf	infected
888	08/09/2020	I	Pig4	TL LiTat1.6	1	98	inf	infected
889	15/09/2020	C	Pig15	TL LiTat1.6	0	105	inf	healthy
890	15/09/2020	C	Pig17	TL LiTat1.6	0	105	inf	healthy
891	15/09/2020	C	Pig21	TL LiTat1.6	0	105	inf	healthy
892	15/09/2020	C	Pig5	TL LiTat1.6	0	105	inf	healthy
893	15/09/2020	I	Pig1	TL LiTat1.6	1	105	inf	infected
894	15/09/2020	I	Pig10	TL LiTat1.6	0	105	inf	infected
895	15/09/2020	I	Pig11	TL LiTat1.6	1	105	inf	infected
896	15/09/2020	I	Pig12	TL LiTat1.6	1	105	inf	infected
897	15/09/2020	I	Pig16	TL LiTat1.6	1	105	inf	infected
898	15/09/2020	I	Pig2	TL LiTat1.6	1	105	inf	infected
899	15/09/2020	I	Pig23	TL LiTat1.6	1	105	inf	infected
900	15/09/2020	I	Pig4	TL LiTat1.6	1	105	inf	infected
901	22/09/2020	C	Pig15	TL LiTat1.6	0	112	inf	healthy
902	22/09/2020	C	Pig17	TL LiTat1.6	0	112	inf	healthy
903	22/09/2020	C	Pig21	TL LiTat1.6	0	112	inf	healthy
904	22/09/2020	C	Pig5	TL LiTat1.6	0	112	inf	healthy
905	22/09/2020	I	Pig1	TL LiTat1.6	1	112	inf	infected
906	22/09/2020	I	Pig10	TL LiTat1.6	1	112	inf	infected
907	22/09/2020	I	Pig11	TL LiTat1.6	1	112	inf	infected
908	22/09/2020	I	Pig12	TL LiTat1.6	1	112	inf	infected
909	22/09/2020	I	Pig16	TL LiTat1.6	1	112	inf	infected
910	22/09/2020	I	Pig2	TL LiTat1.6	1	112	inf	infected
911	22/09/2020	I	Pig23	TL LiTat1.6	1	112	inf	infected
912	22/09/2020	I	Pig4	TL LiTat1.6	1	112	inf	infected
913	29/09/2020	C	Pig15	TL LiTat1.6	0	119	inf	healthy
914	29/09/2020	C	Pig17	TL LiTat1.6	0	119	inf	healthy
915	29/09/2020	C	Pig21	TL LiTat1.6	0	119	inf	healthy
916	29/09/2020	C	Pig5	TL LiTat1.6	0	119	inf	healthy
917	29/09/2020	I	Pig1	TL LiTat1.6	1	119	inf	infected
918	29/09/2020	I	Pig10	TL LiTat1.6	1	119	inf	infected
919	29/09/2020	I	Pig11	TL LiTat1.6	1	119	inf	infected
920	29/09/2020	I	Pig12	TL LiTat1.6	1	119	inf	infected
921	29/09/2020	I	Pig16	TL LiTat1.6	1	119	inf	infected
922	29/09/2020	I	Pig2	TL LiTat1.6	1	119	inf	infected
923	29/09/2020	I	Pig23	TL LiTat1.6	1	119	inf	infected
924	29/09/2020	I	Pig4	TL LiTat1.6	1	119	inf	infected
925	06/10/2020	C	Pig15	TL LiTat1.6	0	126	inf	healthy
926	06/10/2020	C	Pig17	TL LiTat1.6	0	126	inf	healthy
927	06/10/2020	C	Pig21	TL LiTat1.6	0	126	inf	healthy
928	06/10/2020	C	Pig5	TL LiTat1.6	0	126	inf	healthy
929	06/10/2020	I	Pig1	TL LiTat1.6	0	126	inf	infected
930	06/10/2020	I	Pig10	TL LiTat1.6	1	126	inf	infected
931	06/10/2020	I	Pig11	TL LiTat1.6	1	126	inf	infected
932	06/10/2020	I	Pig12	TL LiTat1.6	1	126	inf	infected
933	06/10/2020	I	Pig16	TL LiTat1.6	0	126	inf	infected
934	06/10/2020	I	Pig2	TL LiTat1.6	1	126	inf	infected
935	06/10/2020	I	Pig23	TL LiTat1.6	1	126	inf	infected
936	06/10/2020	I	Pig4	TL LiTat1.6	1	126	inf	infected
937	13/10/2020	C	Pig15	TL LiTat1.6	0	133	inf	healthy
938	13/10/2020	C	Pig17	TL LiTat1.6	0	133	inf	healthy
939	13/10/2020	C	Pig21	TL LiTat1.6	0	133	inf	healthy
940	13/10/2020	C	Pig5	TL LiTat1.6	0	133	inf	healthy
941	13/10/2020	I	Pig1	TL LiTat1.6	1	133	inf	infected
942	13/10/2020	I	Pig10	TL LiTat1.6	1	133	inf	infected
943	13/10/2020	I	Pig11	TL LiTat1.6	0	133	inf	infected
944	13/10/2020	I	Pig12	TL LiTat1.6	0	133	inf	infected
945	13/10/2020	I	Pig16	TL LiTat1.6	1	133	inf	infected
946	13/10/2020	I	Pig2	TL LiTat1.6	1	133	inf	infected
947	13/10/2020	I	Pig23	TL LiTat1.6	0	133	inf	infected
948	13/10/2020	I	Pig4	TL LiTat1.6	0	133	inf	infected
949	20/10/2020	C	Pig15	TL LiTat1.6	0	140	inf	healthy
950	20/10/2020	C	Pig17	TL LiTat1.6	0	140	inf	healthy
951	20/10/2020	C	Pig21	TL LiTat1.6	0	140	inf	healthy
952	20/10/2020	C	Pig5	TL LiTat1.6	0	140	inf	healthy
953	20/10/2020	I	Pig1	TL LiTat1.6	1	140	inf	infected
954	20/10/2020	I	Pig10	TL LiTat1.6	1	140	inf	infected
955	20/10/2020	I	Pig11	TL LiTat1.6	1	140	inf	infected
956	20/10/2020	I	Pig12	TL LiTat1.6	1	140	inf	infected
957	20/10/2020	I	Pig16	TL LiTat1.6	1	140	inf	infected
958	20/10/2020	I	Pig2	TL LiTat1.6	1	140	inf	infected
959	20/10/2020	I	Pig23	TL LiTat1.6	0	140	inf	infected
960	20/10/2020	I	Pig4	TL LiTat1.6	1	140	inf	infected
961	27/10/2020	C	Pig15	TL LiTat1.6	0	147	inf	healthy
962	27/10/2020	C	Pig17	TL LiTat1.6	0	147	inf	healthy
963	27/10/2020	C	Pig21	TL LiTat1.6	0	147	inf	healthy
964	27/10/2020	C	Pig5	TL LiTat1.6	0	147	inf	healthy
965	27/10/2020	I	Pig1	TL LiTat1.6	1	147	inf	infected
966	27/10/2020	I	Pig10	TL LiTat1.6	1	147	inf	infected
967	27/10/2020	I	Pig11	TL LiTat1.6	1	147	inf	infected
968	27/10/2020	I	Pig12	TL LiTat1.6	1	147	inf	infected
969	27/10/2020	I	Pig16	TL LiTat1.6	1	147	inf	infected
970	27/10/2020	I	Pig2	TL LiTat1.6	1	147	inf	infected
971	27/10/2020	I	Pig23	TL LiTat1.6	1	147	inf	infected
972	27/10/2020	I	Pig4	TL LiTat1.6	1	147	inf	infected
973	03/11/2020	C	Pig15	TL LiTat1.6	0	154	inf	healthy
974	03/11/2020	C	Pig17	TL LiTat1.6	0	154	inf	healthy
975	03/11/2020	C	Pig21	TL LiTat1.6	0	154	inf	healthy
976	03/11/2020	C	Pig5	TL LiTat1.6	0	154	inf	healthy
977	03/11/2020	I	Pig1	TL LiTat1.6	1	154	inf	infected
978	03/11/2020	I	Pig10	TL LiTat1.6	1	154	inf	infected
979	03/11/2020	I	Pig11	TL LiTat1.6	1	154	inf	infected
980	03/11/2020	I	Pig12	TL LiTat1.6	1	154	inf	infected
981	03/11/2020	I	Pig16	TL LiTat1.6	1	154	inf	infected
982	03/11/2020	I	Pig2	TL LiTat1.6	1	154	inf	infected
983	03/11/2020	I	Pig23	TL LiTat1.6	1	154	inf	infected
984	03/11/2020	I	Pig4	TL LiTat1.6	1	154	inf	infected
985	10/11/2020	C	Pig15	TL LiTat1.6	0	161	inf	healthy
986	10/11/2020	C	Pig17	TL LiTat1.6	0	161	inf	healthy
987	10/11/2020	C	Pig21	TL LiTat1.6	0	161	inf	healthy
988	10/11/2020	C	Pig5	TL LiTat1.6	0	161	inf	healthy
989	10/11/2020	I	Pig1	TL LiTat1.6	1	161	inf	infected
990	10/11/2020	I	Pig10	TL LiTat1.6	1	161	inf	infected
991	10/11/2020	I	Pig11	TL LiTat1.6	1	161	inf	infected
992	10/11/2020	I	Pig12	TL LiTat1.6	1	161	inf	infected
993	10/11/2020	I	Pig16	TL LiTat1.6	1	161	inf	infected
994	10/11/2020	I	Pig2	TL LiTat1.6	1	161	inf	infected
995	10/11/2020	I	Pig23	TL LiTat1.6	1	161	inf	infected
996	10/11/2020	I	Pig4	TL LiTat1.6	1	161	inf	infected
997	17/11/2020	C	Pig15	TL LiTat1.6	0	168	inf	healthy
998	17/11/2020	C	Pig17	TL LiTat1.6	0	168	inf	healthy
999	17/11/2020	C	Pig21	TL LiTat1.6	0	168	inf	healthy
1000	17/11/2020	C	Pig5	TL LiTat1.6	0	168	inf	healthy
1001	17/11/2020	I	Pig1	TL LiTat1.6	0	168	inf	infected
1002	17/11/2020	I	Pig10	TL LiTat1.6	NA	168	inf	infected
1003	17/11/2020	I	Pig11	TL LiTat1.6	1	168	inf	infected
1004	17/11/2020	I	Pig12	TL LiTat1.6	1	168	inf	infected
1005	17/11/2020	I	Pig16	TL LiTat1.6	1	168	inf	infected
1006	17/11/2020	I	Pig2	TL LiTat1.6	1	168	inf	infected
1007	17/11/2020	I	Pig23	TL LiTat1.6	1	168	inf	infected
1008	17/11/2020	I	Pig4	TL LiTat1.6	1	168	inf	infected
1009	24/11/2020	C	Pig15	TL LiTat1.6	0	175	inf	healthy
1010	24/11/2020	C	Pig17	TL LiTat1.6	0	175	inf	healthy
1011	24/11/2020	C	Pig21	TL LiTat1.6	0	175	inf	healthy
1012	24/11/2020	C	Pig5	TL LiTat1.6	0	175	inf	healthy
1013	24/11/2020	I	Pig1	TL LiTat1.6	1	175	inf	infected
1014	24/11/2020	I	Pig10	TL LiTat1.6	NA	175	inf	infected
1015	24/11/2020	I	Pig11	TL LiTat1.6	1	175	inf	infected
1016	24/11/2020	I	Pig12	TL LiTat1.6	1	175	inf	infected
1017	24/11/2020	I	Pig16	TL LiTat1.6	1	175	inf	infected
1018	24/11/2020	I	Pig2	TL LiTat1.6	1	175	inf	infected
1019	24/11/2020	I	Pig23	TL LiTat1.6	1	175	inf	infected
1020	24/11/2020	I	Pig4	TL LiTat1.6	1	175	inf	infected
1021	01/12/2020	C	Pig15	TL LiTat1.6	0	182	inf	healthy
1022	01/12/2020	C	Pig17	TL LiTat1.6	0	182	inf	healthy
1023	01/12/2020	C	Pig21	TL LiTat1.6	0	182	inf	healthy
1024	01/12/2020	C	Pig5	TL LiTat1.6	0	182	inf	healthy
1025	01/12/2020	I	Pig1	TL LiTat1.6	0	182	inf	infected
1026	01/12/2020	I	Pig10	TL LiTat1.6	NA	182	inf	infected
1027	01/12/2020	I	Pig11	TL LiTat1.6	1	182	inf	infected
1028	01/12/2020	I	Pig12	TL LiTat1.6	1	182	inf	infected
1029	01/12/2020	I	Pig16	TL LiTat1.6	0	182	inf	infected
1030	01/12/2020	I	Pig2	TL LiTat1.6	1	182	inf	infected
1031	01/12/2020	I	Pig23	TL LiTat1.6	1	182	inf	infected
1032	01/12/2020	I	Pig4	TL LiTat1.6	1	182	inf	infected
1033	08/12/2020	C	Pig15	TL LiTat1.6	0	189	inf	healthy
1034	08/12/2020	C	Pig17	TL LiTat1.6	0	189	inf	healthy
1035	08/12/2020	C	Pig21	TL LiTat1.6	0	189	inf	healthy
1036	08/12/2020	C	Pig5	TL LiTat1.6	0	189	inf	healthy
1037	08/12/2020	I	Pig1	TL LiTat1.6	1	189	inf	infected
1038	08/12/2020	I	Pig10	TL LiTat1.6	NA	189	inf	infected
1039	08/12/2020	I	Pig11	TL LiTat1.6	1	189	inf	infected
1040	08/12/2020	I	Pig12	TL LiTat1.6	1	189	inf	infected
1041	08/12/2020	I	Pig16	TL LiTat1.6	1	189	inf	infected
1042	08/12/2020	I	Pig2	TL LiTat1.6	1	189	inf	infected
1043	08/12/2020	I	Pig23	TL LiTat1.6	0	189	inf	infected
1044	08/12/2020	I	Pig4	TL LiTat1.6	1	189	inf	infected
1045	14/05/2020	C	Pig15	RDT	0	-19	pre_inf	healthy
1046	14/05/2020	C	Pig17	RDT	0	-19	pre_inf	healthy
1047	14/05/2020	C	Pig21	RDT	0	-19	pre_inf	healthy
1048	14/05/2020	C	Pig5	RDT	0	-19	pre_inf	healthy
1049	14/05/2020	I	Pig1	RDT	0	-19	pre_inf	healthy
1050	14/05/2020	I	Pig10	RDT	0	-19	pre_inf	healthy
1051	14/05/2020	I	Pig11	RDT	0	-19	pre_inf	healthy
1052	14/05/2020	I	Pig12	RDT	0	-19	pre_inf	healthy
1053	14/05/2020	I	Pig16	RDT	0	-19	pre_inf	healthy
1054	14/05/2020	I	Pig2	RDT	0	-19	pre_inf	healthy
1055	14/05/2020	I	Pig23	RDT	0	-19	pre_inf	healthy
1056	14/05/2020	I	Pig4	RDT	0	-19	pre_inf	healthy
1057	28/05/2020	C	Pig15	RDT	0	-5	pre_inf	healthy
1058	28/05/2020	C	Pig17	RDT	0	-5	pre_inf	healthy
1059	28/05/2020	C	Pig21	RDT	0	-5	pre_inf	healthy
1060	28/05/2020	C	Pig5	RDT	0	-5	pre_inf	healthy
1061	28/05/2020	I	Pig1	RDT	0	-5	pre_inf	healthy
1062	28/05/2020	I	Pig10	RDT	0	-5	pre_inf	healthy
1063	28/05/2020	I	Pig11	RDT	0	-5	pre_inf	healthy
1064	28/05/2020	I	Pig12	RDT	0	-5	pre_inf	healthy
1065	28/05/2020	I	Pig16	RDT	0	-5	pre_inf	healthy
1066	28/05/2020	I	Pig2	RDT	0	-5	pre_inf	healthy
1067	28/05/2020	I	Pig23	RDT	0	-5	pre_inf	healthy
1068	28/05/2020	I	Pig4	RDT	0	-5	pre_inf	healthy
1069	02/06/2020	C	Pig15	RDT	0	0	inf	healthy
1070	02/06/2020	C	Pig17	RDT	0	0	inf	healthy
1071	02/06/2020	C	Pig21	RDT	0	0	inf	healthy
1072	02/06/2020	C	Pig5	RDT	0	0	inf	healthy
1073	02/06/2020	I	Pig1	RDT	0	0	inf	healthy
1074	02/06/2020	I	Pig10	RDT	0	0	inf	healthy
1075	02/06/2020	I	Pig11	RDT	0	0	inf	healthy
1076	02/06/2020	I	Pig12	RDT	0	0	inf	healthy
1077	02/06/2020	I	Pig16	RDT	0	0	inf	healthy
1078	02/06/2020	I	Pig2	RDT	0	0	inf	healthy
1079	02/06/2020	I	Pig23	RDT	0	0	inf	healthy
1080	02/06/2020	I	Pig4	RDT	0	0	inf	healthy
1081	09/06/2020	C	Pig15	RDT	1	7	inf	healthy
1082	09/06/2020	C	Pig17	RDT	1	7	inf	healthy
1083	09/06/2020	C	Pig21	RDT	0	7	inf	healthy
1084	09/06/2020	C	Pig5	RDT	0	7	inf	healthy
1085	09/06/2020	I	Pig1	RDT	0	7	inf	infected
1086	09/06/2020	I	Pig10	RDT	0	7	inf	infected
1087	09/06/2020	I	Pig11	RDT	1	7	inf	infected
1088	09/06/2020	I	Pig12	RDT	1	7	inf	infected
1089	09/06/2020	I	Pig16	RDT	0	7	inf	infected
1090	09/06/2020	I	Pig2	RDT	1	7	inf	infected
1091	09/06/2020	I	Pig23	RDT	0	7	inf	infected
1092	09/06/2020	I	Pig4	RDT	0	7	inf	infected
1093	16/06/2020	C	Pig15	RDT	0	14	inf	healthy
1094	16/06/2020	C	Pig17	RDT	1	14	inf	healthy
1095	16/06/2020	C	Pig21	RDT	0	14	inf	healthy
1096	16/06/2020	C	Pig5	RDT	1	14	inf	healthy
1097	16/06/2020	I	Pig1	RDT	1	14	inf	infected
1098	16/06/2020	I	Pig10	RDT	1	14	inf	infected
1099	16/06/2020	I	Pig11	RDT	1	14	inf	infected
1100	16/06/2020	I	Pig12	RDT	1	14	inf	infected
1101	16/06/2020	I	Pig16	RDT	1	14	inf	infected
1102	16/06/2020	I	Pig2	RDT	1	14	inf	infected
1103	16/06/2020	I	Pig23	RDT	1	14	inf	infected
1104	16/06/2020	I	Pig4	RDT	1	14	inf	infected
1105	23/06/2020	C	Pig15	RDT	0	21	inf	healthy
1106	23/06/2020	C	Pig17	RDT	0	21	inf	healthy
1107	23/06/2020	C	Pig21	RDT	0	21	inf	healthy
1108	23/06/2020	C	Pig5	RDT	1	21	inf	healthy
1109	23/06/2020	I	Pig1	RDT	1	21	inf	infected
1110	23/06/2020	I	Pig10	RDT	1	21	inf	infected
1111	23/06/2020	I	Pig11	RDT	1	21	inf	infected
1112	23/06/2020	I	Pig12	RDT	1	21	inf	infected
1113	23/06/2020	I	Pig16	RDT	1	21	inf	infected
1114	23/06/2020	I	Pig2	RDT	1	21	inf	infected
1115	23/06/2020	I	Pig23	RDT	1	21	inf	infected
1116	23/06/2020	I	Pig4	RDT	1	21	inf	infected
1117	30/06/2020	C	Pig15	RDT	0	28	inf	healthy
1118	30/06/2020	C	Pig17	RDT	0	28	inf	healthy
1119	30/06/2020	C	Pig21	RDT	0	28	inf	healthy
1120	30/06/2020	C	Pig5	RDT	1	28	inf	healthy
1121	30/06/2020	I	Pig1	RDT	1	28	inf	infected
1122	30/06/2020	I	Pig10	RDT	1	28	inf	infected
1123	30/06/2020	I	Pig11	RDT	1	28	inf	infected
1124	30/06/2020	I	Pig12	RDT	1	28	inf	infected
1125	30/06/2020	I	Pig16	RDT	1	28	inf	infected
1126	30/06/2020	I	Pig2	RDT	1	28	inf	infected
1127	30/06/2020	I	Pig23	RDT	1	28	inf	infected
1128	30/06/2020	I	Pig4	RDT	1	28	inf	infected
1129	07/07/2020	C	Pig15	RDT	0	35	inf	healthy
1130	07/07/2020	C	Pig17	RDT	0	35	inf	healthy
1131	07/07/2020	C	Pig21	RDT	0	35	inf	healthy
1132	07/07/2020	C	Pig5	RDT	1	35	inf	healthy
1133	07/07/2020	I	Pig1	RDT	1	35	inf	infected
1134	07/07/2020	I	Pig10	RDT	1	35	inf	infected
1135	07/07/2020	I	Pig11	RDT	1	35	inf	infected
1136	07/07/2020	I	Pig12	RDT	1	35	inf	infected
1137	07/07/2020	I	Pig16	RDT	1	35	inf	infected
1138	07/07/2020	I	Pig2	RDT	1	35	inf	infected
1139	07/07/2020	I	Pig23	RDT	1	35	inf	infected
1140	07/07/2020	I	Pig4	RDT	1	35	inf	infected
1141	21/07/2020	C	Pig15	RDT	0	49	inf	healthy
1142	21/07/2020	C	Pig17	RDT	0	49	inf	healthy
1143	21/07/2020	C	Pig21	RDT	0	49	inf	healthy
1144	21/07/2020	C	Pig5	RDT	1	49	inf	healthy
1145	21/07/2020	I	Pig1	RDT	1	49	inf	infected
1146	21/07/2020	I	Pig10	RDT	1	49	inf	infected
1147	21/07/2020	I	Pig11	RDT	1	49	inf	infected
1148	21/07/2020	I	Pig12	RDT	1	49	inf	infected
1149	21/07/2020	I	Pig16	RDT	1	49	inf	infected
1150	21/07/2020	I	Pig2	RDT	1	49	inf	infected
1151	21/07/2020	I	Pig23	RDT	1	49	inf	infected
1152	21/07/2020	I	Pig4	RDT	1	49	inf	infected
1153	28/07/2020	C	Pig15	RDT	0	56	inf	healthy
1154	28/07/2020	C	Pig17	RDT	0	56	inf	healthy
1155	28/07/2020	C	Pig21	RDT	0	56	inf	healthy
1156	28/07/2020	C	Pig5	RDT	0	56	inf	healthy
1157	28/07/2020	I	Pig1	RDT	1	56	inf	infected
1158	28/07/2020	I	Pig10	RDT	1	56	inf	infected
1159	28/07/2020	I	Pig11	RDT	1	56	inf	infected
1160	28/07/2020	I	Pig12	RDT	1	56	inf	infected
1161	28/07/2020	I	Pig16	RDT	1	56	inf	infected
1162	28/07/2020	I	Pig2	RDT	1	56	inf	infected
1163	28/07/2020	I	Pig23	RDT	1	56	inf	infected
1164	28/07/2020	I	Pig4	RDT	1	56	inf	infected
1165	04/08/2020	C	Pig15	RDT	0	63	inf	healthy
1166	04/08/2020	C	Pig17	RDT	0	63	inf	healthy
1167	04/08/2020	C	Pig21	RDT	0	63	inf	healthy
1168	04/08/2020	C	Pig5	RDT	0	63	inf	healthy
1169	04/08/2020	I	Pig1	RDT	1	63	inf	infected
1170	04/08/2020	I	Pig10	RDT	1	63	inf	infected
1171	04/08/2020	I	Pig11	RDT	1	63	inf	infected
1172	04/08/2020	I	Pig12	RDT	1	63	inf	infected
1173	04/08/2020	I	Pig16	RDT	1	63	inf	infected
1174	04/08/2020	I	Pig2	RDT	1	63	inf	infected
1175	04/08/2020	I	Pig23	RDT	1	63	inf	infected
1176	04/08/2020	I	Pig4	RDT	1	63	inf	infected
1177	11/08/2020	C	Pig15	RDT	0	70	inf	healthy
1178	11/08/2020	C	Pig17	RDT	0	70	inf	healthy
1179	11/08/2020	C	Pig21	RDT	0	70	inf	healthy
1180	11/08/2020	C	Pig5	RDT	1	70	inf	healthy
1181	11/08/2020	I	Pig1	RDT	1	70	inf	infected
1182	11/08/2020	I	Pig10	RDT	1	70	inf	infected
1183	11/08/2020	I	Pig11	RDT	1	70	inf	infected
1184	11/08/2020	I	Pig12	RDT	1	70	inf	infected
1185	11/08/2020	I	Pig16	RDT	1	70	inf	infected
1186	11/08/2020	I	Pig2	RDT	1	70	inf	infected
1187	11/08/2020	I	Pig23	RDT	1	70	inf	infected
1188	11/08/2020	I	Pig4	RDT	1	70	inf	infected
1189	18/08/2020	C	Pig15	RDT	0	77	inf	healthy
1190	18/08/2020	C	Pig17	RDT	0	77	inf	healthy
1191	18/08/2020	C	Pig21	RDT	0	77	inf	healthy
1192	18/08/2020	C	Pig5	RDT	0	77	inf	healthy
1193	18/08/2020	I	Pig1	RDT	1	77	inf	infected
1194	18/08/2020	I	Pig10	RDT	1	77	inf	infected
1195	18/08/2020	I	Pig11	RDT	1	77	inf	infected
1196	18/08/2020	I	Pig12	RDT	1	77	inf	infected
1197	18/08/2020	I	Pig16	RDT	1	77	inf	infected
1198	18/08/2020	I	Pig2	RDT	1	77	inf	infected
1199	18/08/2020	I	Pig23	RDT	1	77	inf	infected
1200	18/08/2020	I	Pig4	RDT	1	77	inf	infected
1201	25/08/2020	C	Pig15	RDT	1	84	inf	healthy
1202	25/08/2020	C	Pig17	RDT	0	84	inf	healthy
1203	25/08/2020	C	Pig21	RDT	0	84	inf	healthy
1204	25/08/2020	C	Pig5	RDT	1	84	inf	healthy
1205	25/08/2020	I	Pig1	RDT	1	84	inf	infected
1206	25/08/2020	I	Pig10	RDT	1	84	inf	infected
1207	25/08/2020	I	Pig11	RDT	1	84	inf	infected
1208	25/08/2020	I	Pig12	RDT	1	84	inf	infected
1209	25/08/2020	I	Pig16	RDT	1	84	inf	infected
1210	25/08/2020	I	Pig2	RDT	1	84	inf	infected
1211	25/08/2020	I	Pig23	RDT	1	84	inf	infected
1212	25/08/2020	I	Pig4	RDT	1	84	inf	infected
1213	01/09/2020	C	Pig15	RDT	0	91	inf	healthy
1214	01/09/2020	C	Pig17	RDT	0	91	inf	healthy
1215	01/09/2020	C	Pig21	RDT	0	91	inf	healthy
1216	01/09/2020	C	Pig5	RDT	1	91	inf	healthy
1217	01/09/2020	I	Pig1	RDT	1	91	inf	infected
1218	01/09/2020	I	Pig10	RDT	1	91	inf	infected
1219	01/09/2020	I	Pig11	RDT	1	91	inf	infected
1220	01/09/2020	I	Pig12	RDT	1	91	inf	infected
1221	01/09/2020	I	Pig16	RDT	1	91	inf	infected
1222	01/09/2020	I	Pig2	RDT	1	91	inf	infected
1223	01/09/2020	I	Pig23	RDT	1	91	inf	infected
1224	01/09/2020	I	Pig4	RDT	1	91	inf	infected
1225	08/09/2020	C	Pig15	RDT	0	98	inf	healthy
1226	08/09/2020	C	Pig17	RDT	0	98	inf	healthy
1227	08/09/2020	C	Pig21	RDT	0	98	inf	healthy
1228	08/09/2020	C	Pig5	RDT	1	98	inf	healthy
1229	08/09/2020	I	Pig1	RDT	1	98	inf	infected
1230	08/09/2020	I	Pig10	RDT	1	98	inf	infected
1231	08/09/2020	I	Pig11	RDT	1	98	inf	infected
1232	08/09/2020	I	Pig12	RDT	1	98	inf	infected
1233	08/09/2020	I	Pig16	RDT	1	98	inf	infected
1234	08/09/2020	I	Pig2	RDT	1	98	inf	infected
1235	08/09/2020	I	Pig23	RDT	1	98	inf	infected
1236	08/09/2020	I	Pig4	RDT	1	98	inf	infected
1237	15/09/2020	C	Pig15	RDT	0	105	inf	healthy
1238	15/09/2020	C	Pig17	RDT	0	105	inf	healthy
1239	15/09/2020	C	Pig21	RDT	0	105	inf	healthy
1240	15/09/2020	C	Pig5	RDT	1	105	inf	healthy
1241	15/09/2020	I	Pig1	RDT	1	105	inf	infected
1242	15/09/2020	I	Pig10	RDT	0	105	inf	infected
1243	15/09/2020	I	Pig11	RDT	1	105	inf	infected
1244	15/09/2020	I	Pig12	RDT	1	105	inf	infected
1245	15/09/2020	I	Pig16	RDT	1	105	inf	infected
1246	15/09/2020	I	Pig2	RDT	1	105	inf	infected
1247	15/09/2020	I	Pig23	RDT	1	105	inf	infected
1248	15/09/2020	I	Pig4	RDT	1	105	inf	infected
1249	22/09/2020	C	Pig15	RDT	0	112	inf	healthy
1250	22/09/2020	C	Pig17	RDT	0	112	inf	healthy
1251	22/09/2020	C	Pig21	RDT	0	112	inf	healthy
1252	22/09/2020	C	Pig5	RDT	1	112	inf	healthy
1253	22/09/2020	I	Pig1	RDT	1	112	inf	infected
1254	22/09/2020	I	Pig10	RDT	1	112	inf	infected
1255	22/09/2020	I	Pig11	RDT	1	112	inf	infected
1256	22/09/2020	I	Pig12	RDT	1	112	inf	infected
1257	22/09/2020	I	Pig16	RDT	1	112	inf	infected
1258	22/09/2020	I	Pig2	RDT	1	112	inf	infected
1259	22/09/2020	I	Pig23	RDT	1	112	inf	infected
1260	22/09/2020	I	Pig4	RDT	1	112	inf	infected
1261	29/09/2020	C	Pig15	RDT	0	119	inf	healthy
1262	29/09/2020	C	Pig17	RDT	0	119	inf	healthy
1263	29/09/2020	C	Pig21	RDT	0	119	inf	healthy
1264	29/09/2020	C	Pig5	RDT	1	119	inf	healthy
1265	29/09/2020	I	Pig1	RDT	1	119	inf	infected
1266	29/09/2020	I	Pig10	RDT	1	119	inf	infected
1267	29/09/2020	I	Pig11	RDT	1	119	inf	infected
1268	29/09/2020	I	Pig12	RDT	1	119	inf	infected
1269	29/09/2020	I	Pig16	RDT	1	119	inf	infected
1270	29/09/2020	I	Pig2	RDT	1	119	inf	infected
1271	29/09/2020	I	Pig23	RDT	1	119	inf	infected
1272	29/09/2020	I	Pig4	RDT	1	119	inf	infected
1273	06/10/2020	C	Pig15	RDT	0	126	inf	healthy
1274	06/10/2020	C	Pig17	RDT	0	126	inf	healthy
1275	06/10/2020	C	Pig21	RDT	0	126	inf	healthy
1276	06/10/2020	C	Pig5	RDT	1	126	inf	healthy
1277	06/10/2020	I	Pig1	RDT	1	126	inf	infected
1278	06/10/2020	I	Pig10	RDT	1	126	inf	infected
1279	06/10/2020	I	Pig11	RDT	1	126	inf	infected
1280	06/10/2020	I	Pig12	RDT	1	126	inf	infected
1281	06/10/2020	I	Pig16	RDT	1	126	inf	infected
1282	06/10/2020	I	Pig2	RDT	1	126	inf	infected
1283	06/10/2020	I	Pig23	RDT	1	126	inf	infected
1284	06/10/2020	I	Pig4	RDT	1	126	inf	infected
1285	13/10/2020	C	Pig15	RDT	0	133	inf	healthy
1286	13/10/2020	C	Pig17	RDT	0	133	inf	healthy
1287	13/10/2020	C	Pig21	RDT	0	133	inf	healthy
1288	13/10/2020	C	Pig5	RDT	1	133	inf	healthy
1289	13/10/2020	I	Pig1	RDT	1	133	inf	infected
1290	13/10/2020	I	Pig10	RDT	1	133	inf	infected
1291	13/10/2020	I	Pig11	RDT	1	133	inf	infected
1292	13/10/2020	I	Pig12	RDT	1	133	inf	infected
1293	13/10/2020	I	Pig16	RDT	1	133	inf	infected
1294	13/10/2020	I	Pig2	RDT	1	133	inf	infected
1295	13/10/2020	I	Pig23	RDT	1	133	inf	infected
1296	13/10/2020	I	Pig4	RDT	1	133	inf	infected
1297	20/10/2020	C	Pig15	RDT	0	140	inf	healthy
1298	20/10/2020	C	Pig17	RDT	0	140	inf	healthy
1299	20/10/2020	C	Pig21	RDT	0	140	inf	healthy
1300	20/10/2020	C	Pig5	RDT	1	140	inf	healthy
1301	20/10/2020	I	Pig1	RDT	1	140	inf	infected
1302	20/10/2020	I	Pig10	RDT	1	140	inf	infected
1303	20/10/2020	I	Pig11	RDT	1	140	inf	infected
1304	20/10/2020	I	Pig12	RDT	1	140	inf	infected
1305	20/10/2020	I	Pig16	RDT	1	140	inf	infected
1306	20/10/2020	I	Pig2	RDT	1	140	inf	infected
1307	20/10/2020	I	Pig23	RDT	1	140	inf	infected
1308	20/10/2020	I	Pig4	RDT	1	140	inf	infected
1309	27/10/2020	C	Pig15	RDT	0	147	inf	healthy
1310	27/10/2020	C	Pig17	RDT	0	147	inf	healthy
1311	27/10/2020	C	Pig21	RDT	0	147	inf	healthy
1312	27/10/2020	C	Pig5	RDT	1	147	inf	healthy
1313	27/10/2020	I	Pig1	RDT	1	147	inf	infected
1314	27/10/2020	I	Pig10	RDT	1	147	inf	infected
1315	27/10/2020	I	Pig11	RDT	1	147	inf	infected
1316	27/10/2020	I	Pig12	RDT	1	147	inf	infected
1317	27/10/2020	I	Pig16	RDT	1	147	inf	infected
1318	27/10/2020	I	Pig2	RDT	1	147	inf	infected
1319	27/10/2020	I	Pig23	RDT	1	147	inf	infected
1320	27/10/2020	I	Pig4	RDT	1	147	inf	infected
1321	03/11/2020	C	Pig15	RDT	0	154	inf	healthy
1322	03/11/2020	C	Pig17	RDT	0	154	inf	healthy
1323	03/11/2020	C	Pig21	RDT	0	154	inf	healthy
1324	03/11/2020	C	Pig5	RDT	1	154	inf	healthy
1325	03/11/2020	I	Pig1	RDT	1	154	inf	infected
1326	03/11/2020	I	Pig10	RDT	1	154	inf	infected
1327	03/11/2020	I	Pig11	RDT	1	154	inf	infected
1328	03/11/2020	I	Pig12	RDT	1	154	inf	infected
1329	03/11/2020	I	Pig16	RDT	1	154	inf	infected
1330	03/11/2020	I	Pig2	RDT	1	154	inf	infected
1331	03/11/2020	I	Pig23	RDT	1	154	inf	infected
1332	03/11/2020	I	Pig4	RDT	1	154	inf	infected
1333	10/11/2020	C	Pig15	RDT	0	161	inf	healthy
1334	10/11/2020	C	Pig17	RDT	0	161	inf	healthy
1335	10/11/2020	C	Pig21	RDT	0	161	inf	healthy
1336	10/11/2020	C	Pig5	RDT	1	161	inf	healthy
1337	10/11/2020	I	Pig1	RDT	1	161	inf	infected
1338	10/11/2020	I	Pig10	RDT	1	161	inf	infected
1339	10/11/2020	I	Pig11	RDT	1	161	inf	infected
1340	10/11/2020	I	Pig12	RDT	1	161	inf	infected
1341	10/11/2020	I	Pig16	RDT	1	161	inf	infected
1342	10/11/2020	I	Pig2	RDT	1	161	inf	infected
1343	10/11/2020	I	Pig23	RDT	1	161	inf	infected
1344	10/11/2020	I	Pig4	RDT	1	161	inf	infected
1345	17/11/2020	C	Pig15	RDT	0	168	inf	healthy
1346	17/11/2020	C	Pig17	RDT	0	168	inf	healthy
1347	17/11/2020	C	Pig21	RDT	0	168	inf	healthy
1348	17/11/2020	C	Pig5	RDT	1	168	inf	healthy
1349	17/11/2020	I	Pig1	RDT	1	168	inf	infected
1350	17/11/2020	I	Pig10	RDT	NA	168	inf	infected
1351	17/11/2020	I	Pig11	RDT	1	168	inf	infected
1352	17/11/2020	I	Pig12	RDT	1	168	inf	infected
1353	17/11/2020	I	Pig16	RDT	1	168	inf	infected
1354	17/11/2020	I	Pig2	RDT	1	168	inf	infected
1355	17/11/2020	I	Pig23	RDT	1	168	inf	infected
1356	17/11/2020	I	Pig4	RDT	1	168	inf	infected
1357	24/11/2020	C	Pig15	RDT	0	175	inf	healthy
1358	24/11/2020	C	Pig17	RDT	0	175	inf	healthy
1359	24/11/2020	C	Pig21	RDT	0	175	inf	healthy
1360	24/11/2020	C	Pig5	RDT	1	175	inf	healthy
1361	24/11/2020	I	Pig1	RDT	1	175	inf	infected
1362	24/11/2020	I	Pig10	RDT	NA	175	inf	infected
1363	24/11/2020	I	Pig11	RDT	1	175	inf	infected
1364	24/11/2020	I	Pig12	RDT	1	175	inf	infected
1365	24/11/2020	I	Pig16	RDT	1	175	inf	infected
1366	24/11/2020	I	Pig2	RDT	1	175	inf	infected
1367	24/11/2020	I	Pig23	RDT	1	175	inf	infected
1368	24/11/2020	I	Pig4	RDT	1	175	inf	infected
1369	01/12/2020	C	Pig15	RDT	0	182	inf	healthy
1370	01/12/2020	C	Pig17	RDT	0	182	inf	healthy
1371	01/12/2020	C	Pig21	RDT	0	182	inf	healthy
1372	01/12/2020	C	Pig5	RDT	1	182	inf	healthy
1373	01/12/2020	I	Pig1	RDT	1	182	inf	infected
1374	01/12/2020	I	Pig10	RDT	NA	182	inf	infected
1375	01/12/2020	I	Pig11	RDT	1	182	inf	infected
1376	01/12/2020	I	Pig12	RDT	1	182	inf	infected
1377	01/12/2020	I	Pig16	RDT	1	182	inf	infected
1378	01/12/2020	I	Pig2	RDT	1	182	inf	infected
1379	01/12/2020	I	Pig23	RDT	1	182	inf	infected
1380	01/12/2020	I	Pig4	RDT	1	182	inf	infected
1381	08/12/2020	C	Pig15	RDT	0	189	inf	healthy
1382	08/12/2020	C	Pig17	RDT	0	189	inf	healthy
1383	08/12/2020	C	Pig21	RDT	0	189	inf	healthy
1384	08/12/2020	C	Pig5	RDT	1	189	inf	healthy
1385	08/12/2020	I	Pig1	RDT	1	189	inf	infected
1386	08/12/2020	I	Pig10	RDT	NA	189	inf	infected
1387	08/12/2020	I	Pig11	RDT	1	189	inf	infected
1388	08/12/2020	I	Pig12	RDT	1	189	inf	infected
1389	08/12/2020	I	Pig16	RDT	1	189	inf	infected
1390	08/12/2020	I	Pig2	RDT	1	189	inf	infected
1391	08/12/2020	I	Pig23	RDT	0	189	inf	infected
1392	08/12/2020	I	Pig4	RDT	1	189	inf	infected
