# Supplementary material for: Performance of diagnostic tests for Trypanosoma brucei brucei in experimentally infected pigs
Source: PLoS Negl Trop Dis. 2023 Nov 9;17(11):e0011730. doi: 10.1371/journal.pntd.0011730 (PMC10662723; doi:10.1371/journal.pntd.0011730)
Supplement: S4 Table — Table containing first date of positivity for each pig and each diagnostic tests. Pig: pig identifier; Test: diagnostic tests (BCT, TBR PCR, 5.8S PCR, CATT, RDT,ELISA, TL LiTat1.6); PP: time point of first positivity in DPI; Group: C for the control group, I for infected group. (CSV) [file pntd.0011730.s004.csv]

Pig	Test	PP	Group
Pig1	BCT	10	I
Pig10	BCT	14	I
Pig11	BCT	14	I
Pig12	BCT	10	I
Pig16	BCT	10	I
Pig2	BCT	10	I
Pig23	BCT	10	I
Pig4	BCT	10	I
Pig1	CATT	7	I
Pig10	CATT	7	I
Pig11	CATT	7	I
Pig12	CATT	7	I
Pig16	CATT	14	I
Pig2	CATT	14	I
Pig23	CATT	21	I
Pig4	CATT	7	I
Pig1	ELISA	14	I
Pig10	ELISA	14	I
Pig11	ELISA	14	I
Pig12	ELISA	14	I
Pig16	ELISA	14	I
Pig2	ELISA	14	I
Pig23	ELISA	14	I
Pig4	ELISA	14	I
Pig1	PCR.5.8S	7	I
Pig10	PCR.5.8S	7	I
Pig11	PCR.5.8S	7	I
Pig12	PCR.5.8S	7	I
Pig16	PCR.5.8S	7	I
Pig2	PCR.5.8S	7	I
Pig23	PCR.5.8S	7	I
Pig4	PCR.5.8S	7	I
Pig1	PCR.TBR	7	I
Pig10	PCR.TBR	14	I
Pig11	PCR.TBR	7	I
Pig12	PCR.TBR	7	I
Pig16	PCR.TBR	7	I
Pig2	PCR.TBR	14	I
Pig23	PCR.TBR	7	I
Pig4	PCR.TBR	7	I
Pig1	RDT	14	I
Pig10	RDT	14	I
Pig11	RDT	7	I
Pig12	RDT	7	I
Pig16	RDT	14	I
Pig2	RDT	7	I
Pig23	RDT	14	I
Pig4	RDT	14	I
Pig1	TL.Litat1.6	14	I
Pig10	TL.Litat1.6	14	I
Pig11	TL.Litat1.6	14	I
Pig12	TL.Litat1.6	14	I
Pig16	TL.Litat1.6	14	I
Pig2	TL.Litat1.6	21	I
Pig23	TL.Litat1.6	14	I
Pig4	TL.Litat1.6	14	I
