# Supplementary material for: Performance of diagnostic tests for Trypanosoma brucei brucei in experimentally infected pigs
Source: PLoS Negl Trop Dis. 2023 Nov 9;17(11):e0011730. doi: 10.1371/journal.pntd.0011730 (PMC10662723; doi:10.1371/journal.pntd.0011730)
Supplement: S1 Text — R script for statistical analyses. (R) [file pntd.0011730.s005.R]

# ***************************************************************** 
#
#           Script for "Diagnostic test performances in pig trypanosomosis"
#           title : Performance of diagnostic tests for Trypanosoma brucei brucei in experimentally infected pigs
#           Ilboudo K. et al, April 2023
#
# *****************************************************************

# Workpackages -------------------------------------

library(tidyr)
library(dplyr)
library(ggplot2)

setwd("D:/Mes Donnees/statistiques/R/collegues/ReservoirAni/Kadi/pour_article_Diag_tools/")
 # to adapt to users

sessionInfo() # check R version and packages
# R version 4.1.1 (2021-08-10)
# Platform: x86_64-w64-mingw32/x64 (64-bit)
# Running under: Windows 10 x64 (build 19044)
# Matrix products: default
# locale:
#   [1] LC_COLLATE=French_France.1252  LC_CTYPE=French_France.1252    LC_MONETARY=French_France.1252 LC_NUMERIC=C                   LC_TIME=French_France.1252    
# attached base packages:
#   [1] stats     graphics  grDevices utils     datasets  methods   base     
# other attached packages:
#   [1] ggplot2_3.3.5   dplyr_1.0.7     tidyr_1.1.3     lattice_0.20-44 epiR_2.0.38     survival_3.2-11
# loaded via a namespace (and not attached):
#   [1] Rcpp_1.0.7       magrittr_2.0.1   splines_4.1.1    munsell_0.5.0    tidyselect_1.1.1 colorspace_2.0-2 BiasedUrn_1.07   R6_2.5.1         rlang_0.4.11     fansi_0.5.0      tools_4.1.1     
# [12] grid_4.1.1       gtable_0.3.0     utf8_1.2.2       withr_2.4.2      ellipsis_0.3.2   digest_0.6.27    tibble_3.1.3     lifecycle_1.0.0  crayon_1.4.1     Matrix_1.3-4     purrr_0.3.4     
# [23] vctrs_0.3.8      glue_1.4.2       compiler_4.1.1   pander_0.6.4     pillar_1.6.2     scales_1.1.1     generics_0.1.0   lubridate_1.8.0  pkgconfig_2.0.3 


### 1. Data import  ###### 

pa <-read.csv("diagnostic_BCT.csv",sep=";",header=TRUE,stringsAsFactors = T)
View(pa)
pa$Date=as.Date(pa$Date,format="%d/%m/%y")
str(pa)
dim(pa) # 660 9
pa=pa %>% filter(Result1!="NA")
dim(pa) # 653 9
summary(pa)

PCR <-read.csv("diagnostic_PCR.csv",sep=";",header=TRUE,stringsAsFactors = T)
View(PCR)
PCR$Date=as.Date(PCR$Date,format="%d/%m/%y")
dim(PCR) # 672 10
PCR=PCR%>% filter(Result!="NA")
dim(PCR) # 664 10
str(PCR)
summary(PCR)

sero <-read.csv("diagnostic_Serologic.csv", header=T,sep=";",stringsAsFactors = T)
View(sero)
sero$Date=as.Date(sero$Date,format="%d/%m/%y")
str(sero)
summary(sero)
dim(sero) # 1392 9
sero=sero%>% filter(Result!="NA")
dim(sero) # 1373 9

####### 2.1 Figures : Individual responses of the pigs of the infected group to diagnostic tests ##### 

# BCT test

pa %>% filter(Group=="I")%>%
  ggplot(aes(x=DPI,y=reorder (Pig, as.numeric(Group),median),size=Result1,color=Group))+
  geom_point(col="blue")+
  guides( size = "none")+
  ggtitle("Individual response for BCT ")+
  labs(y="Pigs",x="DPI")+
  scale_x_continuous(breaks=seq(0,195,by=15))+
  theme(axis.title.x = element_text(size=20, face="bold"),axis.title.y = element_text(size=20, face="bold"))+
  theme(axis.text.x = element_text(size=15),axis.text.y = element_text(size=15))

# PCR tests

PCR %>%filter(Group=="I") %>%
  ggplot(aes(x=DPI,y=reorder (Pig, as.numeric(Group),median),size=Result,color=Group))+
  geom_point()+
  guides( size = "none")+
  theme(legend.position = "none")+
  facet_grid(~Test)+ 
  labs(y="Pigs",x="DPI")+
  scale_size(range = c(0.5,5))+
  scale_x_continuous(breaks=seq(0,195,by=25))+
  theme(axis.title.x = element_text(size=15, face="bold"),axis.title.y = element_text(size=15, face="bold"))+
  theme(axis.text.x = element_text(size=15),axis.text.y = element_text(size=15))+
  scale_colour_manual(name="Group",breaks=c("I","C"),labels=c("Infected","Control"),values=c("red","green"))


# serological tests

sero %>%
  ggplot(aes(x=DPI,y=reorder (Pig, as.numeric(Group),median),size=Result,color=Group))+
  geom_point()+
  guides( size = "none")+
  theme(legend.position = "none")+
  facet_grid(~Test)+ 
  labs(y="Pigs",x="DPI")+
  scale_size(range = c(0.5, 5))+
  scale_x_continuous(breaks=seq(0,195,by=25))+
  theme(axis.title.x = element_text(size=15, face="bold"),axis.title.y = element_text(size=15, face="bold"))+
  theme(axis.text.x = element_text(size=15),axis.text.y = element_text(size=15))+
  scale_colour_manual(name="Group",breaks=c("I","C"),labels=c("Infected","Control"),values=c("red","green"))


###### 2.2 Summary per pig from DPI=7: fraction of positive tests per pig ------------------------------

pa.pig = as.data.frame(pa %>% filter(Group=="I", DPI>0)%>%
                         group_by(Pig) %>%        # group by Pig
                         summarise(sum=sum(Result1,na.rm=T),n=n()))# summarise by mean
View(pa.pig)

pcr.pig = as.data.frame(PCR %>% filter(Group=="I", DPI>0)%>%
                         group_by(Test,Pig) %>%        # group by Pig and test
                         summarise(sum=sum(Result,na.rm=T),n=n()))# summarise by mean
View(pcr.pig)

sero.pig = as.data.frame(sero %>% filter(Group=="I", DPI>0)%>%
                          group_by(Test,Pig) %>%        # group by Pig and test
                          summarise(sum=sum(Result,na.rm=T),n=n()))# summarise by mean
View(sero.pig)

pa.pig$Test=as.factor(rep("BCT",dim(pa.pig)[1]))
pa.pig = pa.pig %>% relocate(Test)

test.pig=rbind(pa.pig,pcr.pig,sero.pig)
dim(test.pig) # 56 4
test.pig$Pig=as.factor(as.character(test.pig$Pig))

test.pig$rate=test.pig$sum/test.pig$n

ggplot(test.pig , aes(x=rate, y=reorder(Test,rate,median), fill=Test, colour=Test))+
  geom_point(position=position_jitterdodge(dodge.width=0.7), size=2)+
  geom_boxplot(alpha=0.5,outlier.alpha=0)+
  xlab("prepatent period")+
  ylab("Test")+
  scale_x_continuous(breaks=seq(0,1,by=0.10))+
  theme_bw()+
  theme(legend.position = "none")

ggplot(test.pig , aes(x=rate, y=reorder(Test,rate,median)))+
  geom_point(aes(colour=Pig),position=position_jitterdodge(dodge.width=0.3), size=3)+
  geom_boxplot(alpha=0.5,outlier.alpha=0,fill="gray",colour="gray")+
 # geom_text(aes(label=Pig),nudge_y = 0.1)+
  xlab("prepatent period")+
  ylab("Test")+
  scale_x_continuous(breaks=seq(0,1,by=0.10))+
  theme_bw() #+
  #theme(legend.position = "none")

tapply(test.pig$rate,test.pig$Test,summary)

##### 2.3 fraction of positive tests in the infected group over the all experiment from DPI=7 ----------------------------

v1=tapply(test.pig$sum,test.pig$Test,sum)
  # BCT    5.8S PCR     TBR PCR        CATT       ELISA         RDT TL LiTat1.6 
  # 129         126         114         171         195         197         175 
v2=tapply(test.pig$n,test.pig$Test,sum)
  # BCT    5.8S PCR     TBR PCR        CATT       ELISA         RDT TL LiTat1.6 
  # 425         204         204         204         203         204         204 

tapply(test.pig$sum,test.pig$Test,sum)/tapply(test.pig$n,test.pig$Test,sum)
  # BCT    5.8S PCR     TBR PCR        CATT       ELISA         RDT TL LiTat1.6 
  # 0.3035294   0.6176471   0.5588235   0.8382353   0.9605911   0.9656863   0.8578431 
i=1
binom.test(v1[i],v2[i]) 

#### 2.4 fraction of positive tests in healthy pigs---------------------------------------------

pa.pig.healthy = as.data.frame(pa %>% filter(Status=="healthy")%>%
                         summarise(sum=sum(Result1,na.rm=T),n=n()))#
pcr.pig.healthy = as.data.frame(PCR %>% filter(Status=="healthy")%>%
                          group_by(Test) %>%       
                          summarise(sum=sum(Result,na.rm=T),n=n()))# summarise by mean
sero.pig.healthy = as.data.frame(sero %>% filter(Status=="healthy")%>%
                                  group_by(Test) %>%       
                                  summarise(sum=sum(Result,na.rm=T),n=n()))# summarise by mean


##### 3. First positive tests: prepatent periode ---------------------------------

PP.diag<-read.csv("Prepatente_all_diag.csv",sep=";",header=TRUE,stringsAsFactors = T)
dim(PP.diag)
summary(PP.diag)
tapply(PP.diag$PP, PP.diag$Test,summary)

friedman.test(PP~Test | Pig, data=PP.diag)  # p-value = 0.0001849

pairwise.wilcox.test(PP.diag$PP,PP.diag$Test,paired = TRUE, method = "BH")
# There were 37 warnings (use warnings() to see them)
warnings()
# Message d'avis :
# In wilcox.test.default(PP.diag$PP[PP.diag$Test == "BCT"],  ... :
#   cannot compute exact p-value with ties

wilcox.test(PP.diag$PP[PP.diag$Test=="PCR.5.8S"],PP.diag$PP[PP.diag$Test=="TL.Litat1.6"],paired = TRUE) # -value = 0.008334
# Warning message:
#   In wilcox.test.default(PP.diag$PP[PP.diag$Test == "PCR.5.8S"], PP.diag$PP[PP.diag$Test ==  :
#    cannot compute exact p-value with ties


#### 4. Tests sensitivity and specificity estimate for I group during the infection and per DPI------------------------
# BCT observation ---------------------

# specificity : data before infection to assess specificity
binom.test(12,12) # 12 negative samples for 12 tests at DPI==0

# sensitivity BCT in the infected group to assess sensitivity
pa.I= pa %>% filter(Group=="I", DPI>0, Result1!="NA") ####cross table with positive-negative counts per DPI and Result, 3 dimensions

tab.pa.I.pn=xtabs(~pa.I$Result1+pa.I$DPI)
class(tab.pa.I.pn)
View(tab.pa.I.pn)

tmp.1=tab.pa.I.pn 
dim(tmp.1) # 2 54
tmp.1=t(tmp.1) # inversion row and column
dim(tmp.1) # 54 2
tmp.1=as.data.frame(tmp.1) # transformation into data.frame, change of the dimensions
dim(tmp.1) # 54 3
tmp.1=cbind(tmp.1[1:54,-2],tmp.1[55:108,3])
tmp.1$Count.test=tmp.1[,2]+tmp.1[,3]
colnames(tmp.1)=c("DPI","Count.neg","Count.pos","Count.test")
tmp.1$DPI=as.numeric(as.character(tmp.1$DPI)) # otherwise factor
tab.pa.I.pn1=tmp.1
# sensitivity and IC estimates with binomial.test
X=tab.pa.I.pn1
A=matrix(data=0,nrow=dim(X)[1],ncol=4) # create an empty data.frame to store the results
for (i in 1:dim(X)[1]) # call each DPI 
{a=X[i,3]             # number of positive tests at DPI[i]
b=X[i,4]           # number of tests
B=binom.test(a,b)  # perform a binomial test
A[i,2]=B[[5]]      # extract the mean
A[i,3]=B[[4]][1]   # extract the lower limit of IC
A[i,4]=B[[4]][2]   # extract the upper limit of IC
A[i,1]=X[i,1]     # extract the DPI
colnames(A)=c("DPI","Se.mean","Se.IC.l","Se.IC.u")}
tab.pa.I.pn.Se=as.data.frame(A)    # store the results in a new data.frame
View(tab.pa.I.pn.Se)
write.csv(tab.pa.I.pn.Se,"tables_exports/BCT_sensitivity.csv")

tab.pa.I.pn.Se %>% 
  ggplot() +
  geom_line(mapping = aes(x = DPI, y = Se.mean),size=1) + 
  geom_line(mapping = aes(x = DPI, y = Se.IC.l),size=0.75,linetype=2)+  
  geom_line(mapping = aes(x = DPI, y = Se.IC.u),size=0.75,linetype=2) + 
  scale_y_continuous(name = "Sensitivity") + 
  scale_x_continuous(name = "DPI")

# TL LiTat 1.6 ----------------------
TL=sero %>% filter(Test=="TL LiTat1.6")

# specificity : data before infection to assess specificity

xtabs(~TL$Status[TL$DPI==-19]+TL$Result[TL$DPI==-19]) # before infection
xtabs(~TL$Status[TL$DPI==-5]+TL$Result[TL$DPI==-5])  # before infection
binom.test(12,12) # 12 negative samples for 12 tests

# sensitivity : data in the infected group

TL.I=TL %>% filter(Group=="I",DPI>0)
tab.I.TL=xtabs(~TL.I$Result+TL.I$DPI)# cross table with positive-negative counts per DPI 
class(tab.I.TL)
dim(tab.I.TL) # 2 26
tmp.1=t(tab.I.TL) # inversion row and column
dim(tmp.1) # 26 2
tmp.1=as.data.frame(tmp.1) # transformation into data.frame, change of the dimensions
dim(tmp.1) # 52 3
tmp.1=cbind(tmp.1[1:26,-2],tmp.1[27:52,3])
View(tmp.1)
tmp.1$Count.test=tmp.1[,2]+tmp.1[,3]
colnames(tmp.1)=c("DPI","Count.neg","Count.pos","Count.test")
tmp.1$DPI=as.numeric(as.character(tmp.1$DPI)) # otherwise factor
tab.Litat1.6.I.pn=tmp.1
# sensitivity and IC estimates with binomial.test
X=tab.Litat1.6.I.pn
A=matrix(data=0,nrow=dim(X)[1],ncol=4)
for (i in 1:dim(X)[1])
{a=X[i,3]
b=X[i,4]
B=binom.test(a,b)
A[i,2]=B[[5]]
A[i,3]=B[[4]][1]
A[i,4]=B[[4]][2]
A[i,1]=X[i,1]
colnames(A)=c("DPI","Se.mean","Se.IC.l","Se.IC.u")}
tab.Litat1.6.I.pn.Se=as.data.frame(A) 
View(tab.Litat1.6.I.pn.Se)

# export
write.csv(tab.Litat1.6.I.pn.Se,"tables_exports/Litat1.6_sensitivity.csv")

# figures for Se mean and IC 
tab.Litat1.6.I.pn.Se %>% 
  ggplot() +
  geom_line(mapping = aes(x = DPI, y = Se.mean),size=1) + 
  geom_line(mapping = aes(x = DPI, y = Se.IC.l),size=0.75,linetype=2)  +  
  geom_line(mapping = aes(x = DPI, y = Se.IC.u),size=0.75,linetype=2) + 
  scale_y_continuous(name = "Sensitivity")+  
  scale_x_continuous(name = "DPI")


# ELISA ----------------
ELISA=sero %>% filter(Test=="ELISA")

# specificity : data before infection to assess specificity
xtabs(~ELISA$Status[ELISA$DPI==-5]+ELISA$Result[ELISA$DPI==-5])
binom.test(12,12) # 12 negative samples for 12 tests at DPI==0

# sensitivity in the infected group to assess sensitivity
ELISA.I= ELISA %>% filter(Group=="I", DPI>0, Result!="NA") ####cross table with positive-negative counts per DPI and Result, 3 dimensions###

tab.ELISA.I.pn=xtabs(~ELISA.I$Result+ELISA.I$DPI)
tmp.1=tab.ELISA.I.pn 
class(tmp.1)
View(tmp.1)
# [1] "table"
dim(tmp.1) # 2 26
tmp.1=t(tmp.1) # inversion row and column
dim(tmp.1) # 26 2
tmp.1=as.data.frame(tmp.1) # transformation into data.frame, change of the dimensions
dim(tmp.1) # 52 3
tmp.1=cbind(tmp.1[1:26,-2],tmp.1[27:52,3])
tmp.1$Count.test=tmp.1[,2]+tmp.1[,3]
colnames(tmp.1)=c("DPI","Count.neg","Count.pos","Count.test")
tmp.1$DPI=as.numeric(as.character(tmp.1$DPI)) # otherwise factor
tab.ELISA.I.pn=tmp.1
View(tab.ELISA.I.pn)
X=tab.ELISA.I.pn
A=matrix(data=0,nrow=dim(X)[1],ncol=4) # create an empty data.frame to store the results
for (i in 1:dim(X)[1]) # call each DPI from 1 to 26
{a=X[i,3]             # number of positive tests at DPI[i]
b=X[i,4]           # number of tests
B=binom.test(a,b)  # perform a binomial test
A[i,2]=B[[5]]      # extract the mean
A[i,3]=B[[4]][1]   # extract the lower limit of IC
A[i,4]=B[[4]][2]   # extract the upper limit of IC
A[i,1]=X[i,1]     # extract the DPI
colnames(A)=c("DPI","Se.mean","Se.IC.l","Se.IC.u")}
tab.ELISA.I.pn.Se=as.data.frame(A)    # store the results in a new data.frame

write.csv(tab.ELISA.I.pn.Se,"tables_exports/ELISA_sensitivity.csv")

tab.ELISA.I.pn.Se %>% 
  ggplot() +
  geom_line(mapping = aes(x = DPI, y = Se.mean),size=1) + 
  geom_line(mapping = aes(x = DPI, y = Se.IC.l),size=0.75,linetype=2)+  
  geom_line(mapping = aes(x = DPI, y = Se.IC.u),size=0.75,linetype=2) + 
  scale_y_continuous(name = "Sensitivity") +
  ggtitle("Sensitivity for ELISA")+
  scale_x_continuous(name = "DPI")

# CATT ------------------------
cat=sero %>% filter(Test=="CATT")

# specificity : data before infection to assess specificity
xtabs(~cat$Status[cat$DPI==-19]+cat$Result[cat$DPI==-19]) # before infection
binom.test(11,12)
xtabs(~cat$Status[cat$DPI==-5]+cat$Result[cat$DPI==-5])  # before infection
binom.test(12,12)
xtabs(~cat$Group[cat$DPI==7]+cat$Result[cat$DPI==7])  # after infection
binom.test(3,4)
xtabs(~cat$Group[cat$DPI==14]+cat$Result[cat$DPI==14])  # after infection
binom.test(2,4)
xtabs(~cat$Group[cat$DPI==28]+cat$Result[cat$DPI==28])  # after infection
binom.test(3,4)

# sensitivity in the infected group to assess sensitivity
cat.I= cat %>% filter(Group=="I", DPI>0, Result!="NA")
tab.cat.I.pn=xtabs(~cat.I$Result+cat.I$DPI)
class(tab.cat.I.pn)
View(tab.cat.I.pn)

tmp.1=tab.cat.I.pn 
dim(tmp.1) # 2 26
tmp.1=t(tmp.1) # inversion row and column
tmp.1=as.data.frame(tmp.1) # transformation into data.frame, change of the dimensions
dim(tmp.1) # 52 3
tmp.1=cbind(tmp.1[1:26,-2],tmp.1[27:52,3])
tmp.1$Count.test=tmp.1[,2]+tmp.1[,3]
colnames(tmp.1)=c("DPI","Count.neg","Count.pos","Count.test")
tmp.1$DPI=as.numeric(as.character(tmp.1$DPI)) # otherwise factor
tab.CATT.I.pn=tmp.1
View(tab.CATT.I.pn)

X=tab.CATT.I.pn
A=matrix(data=0,nrow=dim(X)[1],ncol=4) # create an empty data.frame to store the results
for (i in 1:dim(X)[1]) # call each DPI from 1 to 26
{a=X[i,3]             # number of positive tests at DPI[i]
b=X[i,4]           # number of tests
B=binom.test(a,b)  # perform a binomial test
A[i,2]=B[[5]]      # extract the mean
A[i,3]=B[[4]][1]   # extract the lower limit of IC
A[i,4]=B[[4]][2]   # extract the upper limit of IC
A[i,1]=X[i,1]     # extract the DPI
colnames(A)=c("DPI","Se.mean","Se.IC.l","Se.IC.u")}
tab.CATT.I.pn.Se=as.data.frame(A)    # store the results in a new data.frame

View(tab.CATT.I.pn.Se)
write.csv(tab.CATT.I.pn.Se,"tables_exports/CATT_sensitivity.csv")

tab.CATT.I.pn.Se %>% 
  ggplot() +
  geom_line(mapping = aes(x = DPI, y = Se.mean),size=1) + 
  geom_line(mapping = aes(x = DPI, y = Se.IC.l),size=0.75,linetype=2)+  
  geom_line(mapping = aes(x = DPI, y = Se.IC.u),size=0.75,linetype=2) + 
  scale_y_continuous(name = "Sensitivity") +
  ggtitle("Sensitivity for CATT group infected")+
  scale_x_continuous(name = "DPI")

# RDT ------------------------
RDT=sero %>% filter(Test=="RDT")

# specificity : data before infection to assess specificity
xtabs(~RDT$Status[RDT$DPI==-19]+RDT$Result[RDT$DPI==-19]) # before infection
binom.test(12,12)
xtabs(~RDT$Group[RDT$DPI==7]+RDT$Result[RDT$DPI==7])  # after infection
binom.test(2,4)
xtabs(~RDT$Group[RDT$DPI==14]+RDT$Result[RDT$DPI==14])  # after infection
binom.test(2,4)
xtabs(~RDT$Group[RDT$DPI==28]+RDT$Result[RDT$DPI==28])  # after infection
binom.test(3,4)

# sensitivity in the infected group to assess sensitivity
RDT.I= RDT %>% filter(Group=="I", DPI>0, Result!="NA") ####cross table with positive-negative counts per DPI and Result, 3 dimensions###
tab.RDT.I.pn=xtabs(~RDT.I$Result+RDT.I$DPI)
class(tab.RDT.I.pn)
View(tab.RDT.I.pn)

tmp.1=tab.RDT.I.pn 
class(tmp.1)
View(tmp.1)
# [1] "table"
dim(tmp.1) # 2 26
tmp.1=t(tmp.1) # inversion row and column
dim(tmp.1) # 26 2
tmp.1=as.data.frame(tmp.1) # transformation into data.frame, change of the dimensions
tmp.1=cbind(tmp.1[1:26,-2],tmp.1[27:52,3])
tmp.1$Count.test=tmp.1[,2]+tmp.1[,3]
colnames(tmp.1)=c("DPI","Count.neg","Count.pos","Count.test")
tmp.1$DPI=as.numeric(as.character(tmp.1$DPI)) # otherwise factor
tab.RDT.I.pn=tmp.1
View(tab.RDT.I.pn)

X=tab.RDT.I.pn
A=matrix(data=0,nrow=dim(X)[1],ncol=4) # create an empty data.frame to store the results
for (i in 1:dim(X)[1]) # call each DPI from 1 to 26
{a=X[i,3]             # number of positive tests at DPI[i]
b=X[i,4]           # number of tests
B=binom.test(a,b)  # perform a binomial test
A[i,2]=B[[5]]      # extract the mean
A[i,3]=B[[4]][1]   # extract the lower limit of IC
A[i,4]=B[[4]][2]   # extract the upper limit of IC
A[i,1]=X[i,1]     # extract the DPI
colnames(A)=c("DPI","Se.mean","Se.IC.l","Se.IC.u")}
tab.RDT.I.pn.Se=as.data.frame(A)    # store the results in a new data.frame

View(tab.RDT.I.pn.Se)
write.csv(tab.RDT.I.pn.Se,"tables_exports/RDT_sensitivity.csv")

tab.RDT.I.pn.Se %>% 
  ggplot() +
  geom_line(mapping = aes(x = DPI, y = Se.mean),size=1) + 
  geom_line(mapping = aes(x = DPI, y = Se.IC.l),size=0.75,linetype=2)+  
  geom_line(mapping = aes(x = DPI, y = Se.IC.u),size=0.75,linetype=2) + 
  scale_y_continuous(name = "Sensitivity") +
  ggtitle("Sensitivity for RDT group infected")+
  scale_x_continuous(name = "DPI")

# TBR ------------------------
TBR=PCR %>% filter(Test=="TBR PCR")

# specificity : data before infection to assess specificity
xtabs(~TBR$Status[TBR$DPI==-5]+TBR$Result[TBR$DPI==-5])
binom.test(12,12)

# sensitivity in the infected group to assess sensitivity
TBR.I= TBR %>% filter(Group=="I", DPI>0, Result!="NA") ####cross table with positive-negative counts per DPI and Result, 3 dimensions

tab.TBR.I.pn=xtabs(~TBR.I$Result+TBR.I$DPI)
tmp.1=tab.TBR.I.pn
dim(tmp.1) # 2 26
tmp.1=t(tmp.1) # inversion row and column
dim(tmp.1) # 26 2
tmp.1=as.data.frame(tmp.1) # transformation into data.frame, change of the dimensions
dim(tmp.1) # 52 3
tmp.1=cbind(tmp.1[1:26,-2],tmp.1[27:52,3])
tmp.1$Count.test=tmp.1[,2]+tmp.1[,3]
colnames(tmp.1)=c("DPI","Count.neg","Count.pos","Count.test")
tmp.1$DPI=as.numeric(as.character(tmp.1$DPI)) # otherwise factor
tab.TBR.I.pn=tmp.1
View(tab.TBR.I.pn)

X=tab.TBR.I.pn
A=matrix(data=0,nrow=dim(X)[1],ncol=4) # create an empty data.frame to store the results
for (i in 1:dim(X)[1]) # call each DPI from 1 to 26
{a=X[i,3]             # number of positive tests at DPI[i]
b=X[i,4]           # number of tests
B=binom.test(a,b)  # perform a binomial test
A[i,2]=B[[5]]      # extract the mean
A[i,3]=B[[4]][1]   # extract the lower limit of IC
A[i,4]=B[[4]][2]   # extract the upper limit of IC
A[i,1]=X[i,1]     # extract the DPI
colnames(A)=c("DPI","Se.mean","Se.IC.l","Se.IC.u")}
tab.TBR.I.pn.Se=as.data.frame(A)    # store the results in a new data.frame

View(tab.TBR.I.pn.Se)
write.csv(tab.TBR.I.pn.Se,"tables_exports/TBR_sentivity.csv")

tab.TBR.I.pn.Se %>% 
  ggplot() +
  geom_line(mapping = aes(x = DPI, y = Se.mean),size=1) + 
  geom_line(mapping = aes(x = DPI, y = Se.IC.l),size=0.75,linetype=2)+  
  geom_line(mapping = aes(x = DPI, y = Se.IC.u),size=0.75,linetype=2) + 
  scale_y_continuous(name = "Sensitivity") +
  ggtitle("Sensitivity for PCR (TBR) group infected")+
  scale_x_continuous(name = "DPI")

# PCR 5.8S ----------------
PCR5.8S=PCR %>% filter(Test=="5.8S PCR")

# specificity : data before infection to assess specificity
xtabs(~PCR5.8S$Status[PCR5.8S$DPI==-5]+PCR5.8S$Result[PCR5.8S$DPI==-5])
binom.test(12,12)

# sensitivity in the infected group to assess sensitivity
PCR5.8S.I= PCR5.8S %>% filter(Group=="I", DPI>0, Result!="NA")  
tab.PCR5.8S.I.pn=xtabs(~PCR5.8S.I$Result+PCR5.8S.I$DPI) ####cross table with positive-negative counts per DPI and Result, 3 dimensions##

tmp.1=tab.PCR5.8S.I.pn
class(tmp.1)
View(tmp.1)
dim(tmp.1) # 2 26
tmp.1=t(tmp.1) # inversion row and column
tmp.1=as.data.frame(tmp.1) # transformation into data.frame, change of the dimensions
tmp.1=cbind(tmp.1[1:26,-2],tmp.1[27:52,3])
tmp.1$Count.test=tmp.1[,2]+tmp.1[,3]
colnames(tmp.1)=c("DPI","Count.neg","Count.pos","Count.test")
tmp.1$DPI=as.numeric(as.character(tmp.1$DPI)) # otherwise factor
tab.PCR5.8S.I.pn=tmp.1
View(tab.PCR5.8S.I.pn)

X=tab.PCR5.8S.I.pn
A=matrix(data=0,nrow=dim(X)[1],ncol=4) # create an empty data.frame to store the results
for (i in 1:dim(X)[1]) # call each DPI from 1 to 26
{a=X[i,3]             # number of positive tests at DPI[i]
b=X[i,4]           # number of tests
B=binom.test(a,b)  # perform a binomial test
A[i,2]=B[[5]]      # extract the mean
A[i,3]=B[[4]][1]   # extract the lower limit of IC
A[i,4]=B[[4]][2]   # extract the upper limit of IC
A[i,1]=X[i,1]     # extract the DPI
colnames(A)=c("DPI","Se.mean","Se.IC.l","Se.IC.u")}
tab.PCR5.8S.I.pn.Se=as.data.frame(A)    # store the results in a new data.frame

View(tab.PCR5.8S.I.pn.Se)
write.csv(tab.PCR5.8S.I.pn.Se,"tables_exports/5.8S_sensitivity.csv")

tab.PCR5.8S.I.pn.Se %>% 
  ggplot() +
  geom_line(mapping = aes(x = DPI, y = Se.mean),size=1) + 
  geom_line(mapping = aes(x = DPI, y = Se.IC.l),size=0.75,linetype=2)+  
  geom_line(mapping = aes(x = DPI, y = Se.IC.u),size=0.75,linetype=2) + 
  scale_y_continuous(name = "Sensitivity") +
  ggtitle("Sensitivity for PCR (5.8S) group infected")+
  scale_x_continuous(name = "DPI")


###### 5. Comparison of Se throughout infection ------------------------
library(itsadug) 
library(mgcv)


# 5.1 direct tests : parasitology and molecular tests

pa.b=pa[,c(4,3,6,5)]
colnames(pa.b)[4]="Result"
pa.b$Test=as.factor(rep("BCT",dim(pa.b)[1]))
pcr.b=PCR[,c(2,4,7,6,5)]
colnames(pcr.b)==colnames(pa.b)

BCT.PCR=rbind(pcr.b,pa.b)
summary(BCT.PCR) # v�rification des variables en facteur ou num�rique
dim(BCT.PCR) # 1317 5

BCT.PCR.I= BCT.PCR %>% filter(Group=="I",DPI>0) # apr�s l'infection
tapply(BCT.PCR.I$Result,BCT.PCR.I$Test,mean)

BCT.PCR.I$OTest <- relevel(BCT.PCR.I$Test, ref="5.8S PCR") # 5.8S as reference
BCT.PCR.I$OTest <- as.ordered(BCT.PCR.I$OTest) 
contrasts(BCT.PCR.I$OTest) <- 'contr.treatment'

gam.BCT.PCR.1 <- gam(Result ~ OTest + te(DPI, by=OTest)
                     + s(Pig, DPI, bs="fs", m=1), family=binomial, data=BCT.PCR.I)

summary(gam.BCT.PCR.1)

beta1=coefficients(gam.BCT.PCR.1)[1] # 0.58
beta2=coefficients(gam.BCT.PCR.1)[2] # -0.27
beta3=coefficients(gam.BCT.PCR.1)[3] # -1.98
Se.5.8S=exp(beta1)/(1+exp(beta1)) # 0.64
Se.TBR=exp(beta1+beta2)/(1+exp(beta1+beta2)) # 0.58
Se.BCT=exp(beta1+beta3)/(1+exp(beta1+beta3)) # 0.20

gam.check(gam.BCT.PCR.1) 
BCT.PCR.I$fitted.g=fitted(gam.BCT.PCR.1)
plot(BCT.PCR.I$fitted.g~BCT.PCR.I$DPI,col=BCT.PCR.I$Test,pch=16)
BCT.PCR.I$res.g=resid(gam.BCT.PCR.1)
BCT.PCR.I %>% group_by(DPI, Test) %>%
  summarise(moy=mean(fitted.g), ET=sd(fitted.g)) %>% 
  ggplot(aes(x=DPI, y=moy, group=Test)) +
  geom_point(aes(colour=Test))+
  geom_errorbar(aes(ymin=moy-ET,ymax=moy+ET,
                    colour=Test), width=0.2)+
  geom_line(aes(colour=Test))+
  labs(title="Predicted BCT and PCR response, gam modelling",y="Fraction positive test",x="DPI") 

# 5.2 serological tests
sero.I= sero %>% filter(Group=="I",DPI>7) 
tapply(sero.I$Result,sero.I$Test,mean) 

sero.I$OTest <- relevel(sero.I$Test, ref="RDT") # RDT as reference
sero.I$OTest <- as.ordered(sero.I$OTest) # ordered factors
contrasts(sero.I$OTest) <- 'contr.treatment'
# Inspect contrasts:
contrasts(sero.I$OTest)

gam.Sero <- gam(Result ~ OTest + te(DPI, by=OTest)
                  + s(Pig, DPI, bs="fs", m=1), family=binomial, data=sero.I)

summary(gam.Sero)

 # predicted values

beta1=coefficients(gam.Sero)[1] # 4.71
beta2=coefficients(gam.Sero)[2] # -2.87
beta3=coefficients(gam.Sero)[3] # 36.77
beta4=coefficients(gam.Sero)[4] # -2.45
Se.RDT=exp(beta1)/(1+exp(beta1)) # 0.99
Se.CATT=exp(beta1+beta2)/(1+exp(beta1+beta2)) # 0.86
Se.ELISA=exp(beta1+beta3)/(1+exp(beta1+beta3))# 1
Se.TL=exp(beta1+beta4)/(1+exp(beta1+beta4)) # 0.91

sero.I$fitted.g=fitted(gam.Sero)
plot(sero.I$fitted.g~sero.I$DPI,col=sero.I$Test,pch=16)
sero.I$res.g=resid(gam.Sero)
sero.I %>% group_by(DPI, Test) %>%
  summarise(moy=mean(fitted.g), ET=sd(fitted.g)) %>% 
  ggplot(aes(x=DPI, y=moy, group=Test)) +
  geom_point(aes(colour=Test))+
  geom_errorbar(aes(ymin=moy-ET,ymax=moy+ET,
                    colour=Test), width=0.2)+
  geom_line(aes(colour=Test))+
  labs(title="Predicted Serological response, gam modelling",y="Fraction positive test",x="DPI") 


######### 6. KAPPA -------------------------

library(irr)

sero$sample=as.factor(paste(sero$Pig,sero$DPI,sep="."))
PCR$sample=as.factor(paste(PCR$Pig,PCR$DPI,sep="."))
pa$sample=as.factor(paste(pa$Pig,pa$DPI,sep="."))

sero.kap=sero %>% filter(Group=="I",DPI>0) %>%
  pivot_wider(id_cols=sample,names_from=Test,values_from=Result)
dim(sero.kap) # 204 5

pcr.kap=PCR %>% filter(Group=="I", DPI>0) %>%
  pivot_wider(id_cols=sample,names_from=Test,values_from=Result)
dim(pcr.kap) # 204 3
pcr.kap.pa=merge(x = pcr.kap, y=pa[,c(5,10)] , by="sample")
dim(pcr.kap.pa) # 204 4

kapG.EL_RDT=kappa2(sero.kap[,c(3,5)]) ######ELISA and RDT
kapG.EL_CATT=kappa2(sero.kap[,c(3,2)])######ELISA and CATT
kapG.EL_TL1.6=kappa2(sero.kap[,c(3,4)])######ELISA and TL1.6
kapG.TL1.6_RDT=kappa2(sero.kap[,c(4,5)])######TL1.6 and RDT
kapG.TL1.6_CATT=kappa2(sero.kap[,c(4,2)])######TL1.6 and CATT
kapG.CATT_RDT=kappa2(sero.kap[,c(2,5)])######CATT and RDT

kapG.EL_RDT[[5]] #  kappa
kapG.EL_RDT[[8]] #  p-value of kappa

kapG.I_TBR_pa=kappa2(pcr.kap.pa[,c(2,4)])######TBR and parasitemia
kapG.I_5.8S_pa=kappa2(pcr.kap.pa[,c(3,4)])#########5.8S and parasit�mie
kapG.I_5.8S_TBR=kappa2(pcr.kap.pa[,c(2,3)])#########5.8S and TBR

# END
